# Supplementary material for: Comprehensive Transcriptomic Analysis Reveals the Role of the Immune Checkpoint HLA-G Molecule in Cancers
Source: Front Immunol. 2021 Jul 1;12:614773. doi: 10.3389/fimmu.2021.614773 (PMC8281136; doi:10.3389/fimmu.2021.614773)
Supplement: Supplementary Table 2 — Co-expression genes of HLA-G molecule in KIRC (cBioPortal). [file Table_2.xlsx]

## Sheet: tcga-firehouse
Correlated Gene	Cytoband	Spearman's Correlation	p-Value	q-Value
HLA-F	6p22.1	0.572429	8.23229e-48	1.66128e-43
HLA-B	6p21.33	0.545144	1.14954e-42	1.15988e-38
HLA-A	6p22.1	0.543493	2.2751e-42	1.53039e-38
HLA-H	6p22.1	0.499817	4.28512e-35	1.85827e-31
HLA-C	6p21.33	0.499616	4.60422e-35	1.85827e-31
HLA-J	6p22.1	0.497136	1.10956e-34	3.73181e-31
TAP1	6p21.32	0.494424	2.88055e-34	8.30422e-31
CST7	20p11.21	0.481402	2.4984e-32	6.30221e-29
CD27	12p13.31	0.4778	8.30203e-32	1.8615e-28
HLA-DOB	6p21.32	0.476975	1.09109e-31	2.20181e-28
GZMK	5q11.2	0.476556	1.25305e-31	2.22856e-28
CD8B	2p11.2	0.476386	1.32521e-31	2.22856e-28
CD8A	2p11.2	0.474995	2.09477e-31	3.25172e-28
GBP2	1p22.2	0.46341	8.75386e-30	1.26181e-26
SIRPG	20p13	0.461623	1.53735e-29	2.06825e-26
JAKMIP1	4p16.1	0.458884	3.62108e-29	4.1547e-26
RUNX3	1p36.11	0.458828	3.68502e-29	4.1547e-26
PSMB9	6p21.32	0.45881	3.70587e-29	4.1547e-26
SIT1	9p13.3	0.456656	7.2276e-29	7.67647e-26
NKG7	19q13.41	0.456471	7.65402e-29	7.72291e-26
GZMA	5q11.2	0.454504	1.40267e-28	1.3479e-25
CD3D	11q23.3	0.452982	2.23495e-28	2.05006e-25
CD3E	11q23.3	0.451458	3.55531e-28	3.11939e-25
CXCR3	Xq13.1	0.450713	4.45711e-28	3.74769e-25
CCL5	17q12	0.450109	5.35098e-28	4.31931e-25
CD2	1p13.1	0.448697	8.19494e-28	6.36053e-25
PDCD1	2q37.3	0.447109	1.32028e-27	9.8679e-25
IRF1	5q31.1	0.446754	1.46796e-27	1.05798e-24
ASB2	14q32.12	0.444725	2.6883e-27	1.87068e-24
ACSL5	10q25.2	0.444502	2.87228e-27	1.93209e-24
CD74	5q33.1	0.443477	3.89176e-27	2.53341e-24
PTPRCAP	11q13.2	0.441314	7.3642e-27	4.64405e-24
EOMES	3p24.1	0.438997	1.45092e-26	8.87262e-24
PYHIN1	1q23.1	0.438386	1.73367e-26	1.02898e-23
CRTAM	11q24.1	0.437434	2.28555e-26	1.31778e-23
PSMB10	16q22.1	0.437008	2.58626e-26	1.44974e-23
KLRK1	12p13.2	0.436216	3.25191e-26	1.73833e-23
BTN3A2	6p22.2	0.436193	3.27337e-26	1.73833e-23
IFNG	12q15	0.434991	4.62947e-26	2.39545e-23
CORO1A	16p11.2	0.434616	5.15596e-26	2.60118e-23
FASLG	1q24.3	0.433536	7.02883e-26	3.45955e-23
LAMB1	7q31.1	-0.432513	9.41453e-26	4.52346e-23
LCK	1p35.2	0.431591	1.22426e-25	5.74546e-23
UBASH3A	21q22.3	0.428609	2.84694e-25	1.30571e-22
SLA2	20q11.23	0.42737	4.03274e-25	1.80846e-22
EHD1	11q13.1	0.427119	4.32711e-25	1.89829e-22
IL2RG	Xq13.1	0.426486	5.16662e-25	2.21835e-22
ZBED2	3q13.13	0.423954	1.0457e-24	4.39631e-22
ICOS	2q33.2	0.423435	1.20727e-24	4.97198e-22
B2M	15q21.1	0.422232	1.68327e-24	6.79367e-22
SLAMF6	1q23.2-q23.3	0.420414	2.77436e-24	1.09778e-21
TAPBP	6p21.32	0.420174	2.96232e-24	1.14961e-21
CTSW	11q13.1	0.419699	3.37409e-24	1.2847e-21
LGALS17A	19q13.2	0.418972	4.11425e-24	1.53751e-21
IL18BP	11q13.4	0.417726	5.775e-24	2.1189e-21
BTN3A3	6p22.2	0.417428	6.26251e-24	2.25674e-21
HLA-DPB1	6p21.32	0.414791	1.27657e-23	4.51951e-21
PSTPIP1	15q24.3	0.414472	1.39066e-23	4.83854e-21
TRAF3IP3	1q32.2	0.412856	2.14387e-23	7.33275e-21
HLA-L	6p22.1	0.412778	2.18938e-23	7.36362e-21
MAP4K1	19q13.2	0.412365	2.44436e-23	8.08644e-21
CCR5	3p21.31	0.412068	2.64532e-23	8.61009e-21
CD247	1q24.2	0.411845	2.8078e-23	8.99386e-21
TIGIT	3q13.31	0.411164	3.36456e-23	1.06089e-20
HLA-E	6p22.1	0.410722	3.78371e-23	1.1747e-20
PTPN7	1q32.1	0.410612	3.89523e-23	1.191e-20
SH2D1A	Xq25	0.410382	4.14e-23	1.24694e-20
GNPNAT1	14q22.1	-0.409284	5.53578e-23	1.64283e-20
SASH3	Xq26.1	0.409193	5.67013e-23	1.65831e-20
IL12RB1	19p13.11	0.408621	6.59315e-23	1.90071e-20
GPR18	13q32.3	0.408188	7.3882e-23	2.09991e-20
ZNF831	20q13.32	0.407908	7.95228e-23	2.22885e-20
TRAT1	3q13.13	0.407754	8.28129e-23	2.28927e-20
CALHM6	6q22.1	0.407698	8.40376e-23	2.29173e-20
AOC1	7q36.1	0.406628	1.11241e-22	2.99312e-20
LAG3	12p13.31	0.405568	1.46723e-22	3.89589e-20
TBC1D10C	11q13.2	0.405241	1.5976e-22	4.18695e-20
GBP5	1p22.2	0.40415	2.12133e-22	5.45725e-20
SPN	16p11.2	0.404123	2.13639e-22	5.45725e-20
TNFRSF9	1p36.23	0.403917	2.25348e-22	5.68441e-20
UBD	6p22.1	0.403567	2.46726e-22	6.14682e-20
SAMD9L	7q21.2	0.402479	3.2684e-22	8.04345e-20
TRIM22	11p15.4	0.40174	3.95345e-22	9.61212e-20
LINC00426	13q12.3	0.401368	4.35074e-22	1.04521e-19
ITGAL	16p11.2	0.400693	5.17387e-22	1.22834e-19
RHOH	4p14	0.399873	6.38246e-22	1.49765e-19
HLA-DOA	6p21.32	0.399304	7.38065e-22	1.71197e-19
GBP1P1	1p22.2	0.397839	1.07168e-21	2.45755e-19
HLA-DMA	6p21.32	0.396819	1.38784e-21	3.14681e-19
CD48	1q23.3	0.396081	1.67205e-21	3.74911e-19
THEMIS	6q22.33	0.395665	1.85733e-21	4.11878e-19
C16ORF54	16p11.2	0.395527	1.92299e-21	4.21805e-19
CXCL16	17p13.2	0.395433	1.96919e-21	4.27294e-19
PSMB8	6p21.32	0.395088	2.14774e-21	4.6108e-19
ETV7	6p21.31	0.39422	2.67102e-21	5.67382e-19
BATF	14q24.3	0.392745	3.86213e-21	8.11852e-19
SECTM1	17q25.3	0.39005	7.54395e-21	1.56945e-18
IL32	16p13.3	0.389627	8.37427e-21	1.72442e-18
MIPOL1	14q13.3-q21.1	-0.389009	9.75474e-21	1.98839e-18
HCP5	6p21.33	0.388852	1.01385e-20	2.04595e-18
SEPTIN1	16p11.2	0.388707	1.05065e-20	2.09922e-18
APOL1	22q12.3	0.388654	1.06446e-20	2.10595e-18
ALPI	2q37.1	0.387626	1.37025e-20	2.68463e-18
KTN1-AS1	14q22.3	-0.387099	1.55905e-20	3.01839e-18
WAS	Xp11.23	0.387069	1.57052e-20	3.01839e-18
LINC00158	21q21.2	0.386662	1.73515e-20	3.30333e-18
NOD2	16q12.1	0.386602	1.76051e-20	3.32029e-18
HLA-DPA1	6p21.32	0.38619	1.94698e-20	3.63796e-18
ITGB2	21q22.3	0.385201	2.47747e-20	4.58673e-18
SH2D2A	1q23.1	0.384637	2.84133e-20	5.21255e-18
CARD16	11q22.3	0.384258	3.1147e-20	5.66257e-18
MCUB	4q25	0.383992	3.32149e-20	5.98462e-18
SLC25A28	10q24.2	0.383631	3.62474e-20	6.4732e-18
IPO5	13q32.2	-0.383502	3.73987e-20	6.62023e-18
FAM78A	9q34.13	0.381909	5.49134e-20	9.63612e-18
HCST	19q13.12	0.381428	6.16332e-20	1.0722e-17
HLA-DRB6	6p21.32	0.380771	7.21527e-20	1.24448e-17
PRF1	10q22.1	0.380559	7.59083e-20	1.29816e-17
LTA	6p21.33	0.38007	8.53273e-20	1.44698e-17
CXCR6	3p21.31	0.37988	8.92841e-20	1.50146e-17
CD96	3q13.13-q13.2	0.379755	9.19948e-20	1.53426e-17
CD3G	11q23.3	0.379631	9.47592e-20	1.56741e-17
SLC15A3	11q12.2	0.379394	1.00259e-19	1.6449e-17
TTC24	1q22	0.378927	1.12065e-19	1.82376e-17
ACAP1	17p13.1	0.378779	1.16064e-19	1.87374e-17
SLAMF7	1q23.3	0.378649	1.19723e-19	1.91746e-17
IFI27	14q32.12	0.378098	1.36454e-19	2.16823e-17
CCNB1IP1	14q11.2	-0.377884	1.43539e-19	2.26298e-17
CASC15	6p22.3	-0.377792	1.46736e-19	2.29544e-17
PVRIG	7q22.1	0.377736	1.48678e-19	2.30794e-17
ARHGAP9	12q13.3	0.377476	1.5814e-19	2.43607e-17
SP140	2q37.1	0.377217	1.68131e-19	2.57037e-17
CD7	17q25.3	0.376549	1.96872e-19	2.98712e-17
ASCL2	11p15.5	0.376323	2.07635e-19	3.12692e-17
IL16	15q25.1	0.37619	2.14282e-19	3.18791e-17
HLA-DRA	6p21.32	0.376178	2.14844e-19	3.18791e-17
ARHGAP45	19p13.3	0.375646	2.43564e-19	3.58768e-17
RAC2	22q13.1	0.375467	2.5404e-19	3.71487e-17
TRAFD1	12q24.13	0.374634	3.08864e-19	4.48408e-17
CD6	11q12.2	0.374533	3.16289e-19	4.55907e-17
S1PR4	19p13.3	0.374169	3.4445e-19	4.92978e-17
CASP1	11q22.3	0.373919	3.65189e-19	5.1898e-17
BCL11B	14q32.2	0.373878	3.68705e-19	5.20313e-17
TLCD3A	17p13.3	0.373423	4.10064e-19	5.74659e-17
PTPN6	12p13.31	0.373043	4.48063e-19	6.2358e-17
BATF2	11q13.1	0.372539	5.0384e-19	6.96403e-17
CLECL1	12p13.31	0.372234	5.40924e-19	7.42575e-17
HLA-DRB1	6p21.32	0.372051	5.64487e-19	7.69685e-17
HLA-DQB2	6p21.32	0.371852	5.91156e-19	8.0064e-17
HLA-DPB2	6p21.32	0.370591	7.91675e-19	1.05857e-16
TRIM21	11p15.4	0.370589	7.92092e-19	1.05857e-16
RASSF5	1q32.1	0.370259	8.54759e-19	1.1348e-16
LSP1	11p15.5	0.370098	8.87188e-19	1.17016e-16
DUSP2	2q11.2	0.368984	1.14665e-18	1.50256e-16
CXCR2P1	2q35	0.368949	1.15589e-18	1.5049e-16
XCL2	1q24.2	0.368784	1.20071e-18	1.55322e-16
DENND2D	1p13.3-p13.2	0.368471	1.29016e-18	1.65831e-16
CD244	1q23.3	0.368266	1.35224e-18	1.72711e-16
P2RY10	Xq21.1	0.367332	1.67474e-18	2.12555e-16
TOX	8q12.1	0.366986	1.81222e-18	2.28566e-16
POU3F1	1p34.3	0.366867	1.86213e-18	2.33402e-16
ZMYND15	17p13.2	0.366704	1.93285e-18	2.40771e-16
CXCL9	4q21.1	0.366655	1.95468e-18	2.41997e-16
LY9	1q23.3	0.366187	2.17435e-18	2.67551e-16
C1ORF162	1p13.2	0.365746	2.40382e-18	2.93994e-16
GBP7	1p22.2	0.365147	2.75385e-18	3.34775e-16
DEF6	6p21.31	0.365113	2.77517e-18	3.35347e-16
XCL1	1q24.2	0.364789	2.98678e-18	3.5877e-16
RTP4	3q27.3	0.3647	3.0479e-18	3.63944e-16
GPR65	14q31.3	0.364664	3.07264e-18	3.6474e-16
MFN1	3q26.33	-0.36417	3.43622e-18	4.05514e-16
NCF1	7q11.23	0.3641	3.49087e-18	4.09568e-16
CALML4	15q23	0.36405	3.52994e-18	4.11759e-16
PAM	5q21.1	0.363412	4.07729e-18	4.72872e-16
HLA-DQB1	6p21.32	0.363121	4.35361e-18	5.02034e-16
SERPING1	11q12.1	0.363034	4.43974e-18	5.09057e-16
LMBR1	7q36.3	-0.362331	5.19953e-18	5.92805e-16
GTSF1L	20q13.12	0.361755	5.91743e-18	6.70863e-16
ZBP1	20q13.31	0.360963	7.06414e-18	7.96393e-16
DOK2	8p21.3	0.360793	7.3381e-18	8.22682e-16
GFI1	1p22.1	0.360646	7.58227e-18	8.45361e-16
NAPSB	19q13.33	0.360602	7.65855e-18	8.49173e-16
GPSM3	6p21.32	0.360224	8.33134e-18	9.18724e-16
IRF4	6p25.3	0.359796	9.16502e-18	1.00516e-15
IKZF1	7p12.2	0.359678	9.40849e-18	1.02629e-15
GPR174	Xq21.1	0.359575	9.62686e-18	1.04446e-15
TREH	11q23.3	0.359264	1.03159e-17	1.11323e-15
FERMT3	11q13.1	0.358923	1.11278e-17	1.19446e-15
CD58	1p13.1	0.358829	1.13617e-17	1.21312e-15
PP12613	4q27	0.358535	1.21282e-17	1.28814e-15
CD37	19q13.33	0.358445	1.2371e-17	1.30705e-15
NCF1C	7q11.23	0.358213	1.30229e-17	1.36876e-15
BTN3A1	6p22.2	0.358032	1.35551e-17	1.41732e-15
GBP4	1p22.2	0.357733	1.44819e-17	1.50642e-15
EVI2B	17q11.2	0.357551	1.50766e-17	1.56024e-15
PCED1B	12q13.11	0.357375	1.56733e-17	1.61371e-15
APOL6	22q12.3	0.35708	1.67284e-17	1.7136e-15
ICAM3	19p13.2	0.357053	1.68263e-17	1.71492e-15
ST8SIA1	12p12.1	0.355713	2.25924e-17	2.29103e-15
IL2RB	22q12.3	0.355537	2.34824e-17	2.36937e-15
STXBP6	14q12	-0.35551	2.36236e-17	2.37176e-15
TRIM29	11q23.3	0.35545	2.39354e-17	2.39117e-15
APOBEC3H	22q13.1	0.353548	3.62607e-17	3.60464e-15
TMC8	17q25.3	0.353499	3.66476e-17	3.62524e-15
GIMAP2	7q36.1	0.352818	4.2501e-17	4.18376e-15
NUDT18	8p21.3	0.352671	4.38781e-17	4.29835e-15
CARMIL2	16q22.1	0.351402	5.77543e-17	5.63035e-15
CCL4	17q12	0.351311	5.89004e-17	5.70284e-15
IL17RB	3p21.1	0.351298	5.90631e-17	5.70284e-15
HCLS1	3q13.33	0.351057	6.22223e-17	5.97927e-15
SRGAP1	12q14.2	-0.350986	6.31797e-17	6.04249e-15
TESPA1	12q13.2	0.350852	6.50278e-17	6.18991e-15
CD5	11q12.2	0.350808	6.56524e-17	6.22003e-15
SNX20	16q12.1	0.350694	6.72884e-17	6.34523e-15
TAP2	6p21.32	0.350502	7.01355e-17	6.58295e-15
NELL2	12q12	0.350425	7.13005e-17	6.66131e-15
ITK	5q33.3	0.349016	9.65045e-17	8.97448e-15
NLRC3	16p13.3	0.348986	9.71123e-17	8.98957e-15
TMPRSS3	21q22.3	0.348446	1.09008e-16	1.00447e-14
CD200R1	3q13.2	0.348147	1.16214e-16	1.066e-14
WNT10A	2q35	0.347416	1.35822e-16	1.24022e-14
CLEC9A	12p13.2	0.347037	1.47207e-16	1.33813e-14
HLA-DQA1	6p21.32	0.346853	1.5311e-16	1.38554e-14
SLC34A2	4p15.2	0.346822	1.54094e-16	1.38822e-14
RTP5	2q37.3	0.346222	1.75046e-16	1.56997e-14
SAMD3	6q23.1	0.345488	2.04505e-16	1.82576e-14
HSF5	17q22	0.345467	2.05376e-16	1.82576e-14
FLNB	3p14.3	-0.345431	2.06981e-16	1.83196e-14
LPXN	11q12.1	0.344996	2.2689e-16	1.99941e-14
TMEM155	4q27	0.34483	2.35002e-16	2.06189e-14
LIMD2	17q23.3	0.344807	2.36123e-16	2.06276e-14
C5ORF56	5q31.1	0.344057	2.76578e-16	2.40131e-14
PTPN22	1p13.2	0.344045	2.77258e-16	2.40131e-14
LST1	6p21.33	0.343975	2.81358e-16	2.42641e-14
PAX2	10q24.31	0.343759	2.94412e-16	2.52818e-14
INPP5D	2q37.1	0.343357	3.20384e-16	2.73955e-14
OR52N4	11p15.4	0.34285	3.56324e-16	3.03402e-14
RBM28	7q32.1	-0.342272	4.02188e-16	3.41015e-14
NME5	5q31.2	0.342051	4.21177e-16	3.55622e-14
CXCL10	4q21.1	0.341798	4.43966e-16	3.73301e-14
LOC606724	16p11.2	0.341204	5.02531e-16	4.20791e-14
TMEM125	1p34.2	0.340789	5.47897e-16	4.56882e-14
HCG26	6p21.33	0.34071	5.56998e-16	4.6256e-14
VAV1	19p13.3	0.340592	5.70769e-16	4.72054e-14
AKNA	9q32	0.340526	5.78637e-16	4.76608e-14
GZMH	14q12	0.340422	5.91252e-16	4.83526e-14
LTB	6p21.33	0.340418	5.91828e-16	4.83526e-14
KLHL24	3q27.1	-0.340273	6.09888e-16	4.96272e-14
UBE2L6	11q12.1	0.3399	6.58939e-16	5.34032e-14
ACOT7	1p36.31	0.339836	6.67759e-16	5.38114e-14
GBP1	1p22.2	0.339825	6.6931e-16	5.38114e-14
CD52	1p36.11	0.339727	6.82989e-16	5.46933e-14
CXCL14	5q31.1	0.339633	6.96386e-16	5.55457e-14
CD53	1p13.3	0.339224	7.58007e-16	6.02227e-14
FNBP1	9q34.11	0.339131	7.72709e-16	6.11501e-14
ARHGAP30	1q23.3	0.339093	7.78737e-16	6.13863e-14
CCR2	3p21.31	0.338305	9.16315e-16	7.19503e-14
APOBEC3G	22q13.1	0.33824	9.28705e-16	7.26406e-14
DTHD1	4p14	0.338219	9.326e-16	7.26636e-14
PLAAT4	11q12.3	0.337944	9.87079e-16	7.66125e-14
CD300A	17q25.1	0.337545	1.07147e-15	8.28438e-14
TEX11	Xq13.1	0.337493	1.08295e-15	8.33493e-14
FXR1	3q26.33	-0.337478	1.08627e-15	8.33493e-14
RASAL3	19p13.12	0.337191	1.15226e-15	8.80781e-14
SH3PXD2B	5q35.1	-0.336665	1.28362e-15	9.77487e-14
LCP1	13q14.13	0.336386	1.35891e-15	1.03093e-13
LAMB4	7q31.1	-0.336113	1.43703e-15	1.08611e-13
CORO2A	9q22.33	0.335987	1.47451e-15	1.11028e-13
SPATS2	12q13.12	-0.335763	1.54358e-15	1.15797e-13
GMIP	19p13.11	0.335642	1.58233e-15	1.1797e-13
TNFAIP8L2	1q21.3	0.335636	1.58424e-15	1.1797e-13
HUS1	7p12.3	-0.335002	1.80257e-15	1.33564e-13
CXCL11	4q21.1	0.334991	1.80689e-15	1.33564e-13
IL10RA	11q23.3	0.334472	2.00792e-15	1.47883e-13
ADAP1	7p22.3	0.334107	2.16245e-15	1.58685e-13
JADE3	Xp11.3	-0.334044	2.19019e-15	1.60138e-13
CD38	4p15.32	0.333673	2.36159e-15	1.72046e-13
TYROBP	19q13.12	0.33352	2.4359e-15	1.76822e-13
FMNL1	17q21.31	0.333338	2.52728e-15	1.82798e-13
SHISAL2A	1p32.3	0.333273	2.56055e-15	1.84542e-13
TRIM14	9q22.33	0.333168	2.61547e-15	1.8783e-13
TRIM26	6p22.1	0.332878	2.77385e-15	1.98497e-13
UBA2	19q13.11	-0.33255	2.9638e-15	2.11341e-13
FCRL3	1q23.1	0.332413	3.04658e-15	2.16479e-13
GZMM	19p13.3	0.33184	3.41971e-15	2.4214e-13
CIITA	16p13.13	0.331794	3.45106e-15	2.43505e-13
MYO1F	19p13.2	0.331541	3.63123e-15	2.55325e-13
PIK3CD	1p36.22	0.331227	3.86779e-15	2.71014e-13
CCDC88B	11q13.1	0.330712	4.28894e-15	2.99484e-13
TLCD5	11q23.3	-0.330491	4.4834e-15	3.11983e-13
ZC3H12D	6q25.1	0.330392	4.5731e-15	3.17131e-13
MYO1G	7p13	0.33013	4.81977e-15	3.33093e-13
LINC00908	18q23	0.329396	5.5808e-15	3.84371e-13
PRRG1	Xp21.1	-0.329302	5.68616e-15	3.90295e-13
AIM2	1q23.1-q23.2	0.328834	6.24204e-15	4.26998e-13
UNC93B1	11q13.2	0.328664	6.45657e-15	4.40181e-13
CTSE	1q32.1	0.328152	7.14835e-15	4.85313e-13
HMGXB4	22q12.3	-0.328139	7.16667e-15	4.85313e-13
CYBA	16q24.2	0.328078	7.25479e-15	4.89637e-13
MEI1	22q13.2	0.327798	7.66916e-15	5.15879e-13
PPM1L	3q25.33-q26.1	-0.327759	7.72872e-15	5.18158e-13
PCED1B-AS1	12q13.11	0.32762	7.94457e-15	5.30865e-13
HVCN1	12q24.11	0.327565	8.03177e-15	5.33795e-13
SPI1	11p11.2	0.327559	8.04131e-15	5.33795e-13
NUGGC	8p21.1	0.326957	9.05804e-15	5.99316e-13
C2	6p21.33	0.326906	9.14943e-15	6.03384e-13
SLA	8q24.22	0.326741	9.45376e-15	6.21423e-13
CASD1	7q21.3	-0.326435	1.00413e-14	6.57902e-13
BIN2	12q13.13	0.326351	1.02106e-14	6.66056e-13
CLEC12A	12p13.31	0.32634	1.02318e-14	6.66056e-13
CHI3L2	1p13.2	0.326317	1.02794e-14	6.67003e-13
FYB1	5p13.1	0.325002	1.33144e-14	8.61166e-13
IPCEF1	6q25.2	0.324818	1.38029e-14	8.89914e-13
TSPAN4	11p15.5	0.324749	1.39917e-14	8.99209e-13
TRIM24	7q33-q34	-0.324013	1.61602e-14	1.03528e-12
ARHGAP15	2q22.2-q22.3	0.323975	1.62814e-14	1.03974e-12
ALOX5	10q11.21	0.323869	1.66224e-14	1.05817e-12
VCAM1	1p21.2	0.323791	1.68796e-14	1.07116e-12
GJD3	17q21.2	0.323733	1.70712e-14	1.07993e-12
ACY3	11q13.2	0.323499	1.78692e-14	1.12688e-12
WDFY4	10q11.23	0.323402	1.82097e-14	1.14477e-12
GPR55	2q37.1	0.323367	1.83341e-14	1.14901e-12
HLA-DMB	6p21.32	0.32212	2.33721e-14	1.46022e-12
IFI35	17q21.31	0.321922	2.42901e-14	1.51288e-12
TNIP3	4q27	0.321865	2.45603e-14	1.52501e-12
CTLA4	2q33.2	0.321553	2.60925e-14	1.61517e-12
RGS19	20q13.33	0.321119	2.83767e-14	1.7512e-12
LAT2	7q11.23	0.320438	3.23696e-14	1.99152e-12
FGD3	9q22.31	0.320382	3.2719e-14	2.0069e-12
ITGB7	12q13.13	0.320268	3.34493e-14	2.04547e-12
BTLA	3q13.2	0.319828	3.64112e-14	2.21987e-12
MYCBP	1p34.3	0.31969	3.73904e-14	2.27271e-12
UNQ6494	9q22.2	0.319612	3.79501e-14	2.2998e-12
RASGRP1	15q14	0.319393	3.959e-14	2.39199e-12
KIF21B	1q32.1	0.319205	4.10393e-14	2.47164e-12
TYMP	22q13.33	0.319191	4.11531e-14	2.47164e-12
BTN2A2	6p22.2	0.319045	4.23216e-14	2.53427e-12
MVP	16p11.2	0.318999	4.27004e-14	2.54939e-12
THRB	3p24.2	-0.318706	4.51675e-14	2.68873e-12
EXD2	14q24.1	-0.318648	4.56719e-14	2.70322e-12
SH3BP1	22q13.1	0.318647	4.56788e-14	2.70322e-12
CMYA5	5q14.1	0.318591	4.61721e-14	2.72442e-12
TMEM263	12q23.3	-0.318461	4.73434e-14	2.78539e-12
PARVG	22q13.31	0.318439	4.75411e-14	2.78889e-12
ZNF507	19q13.11	-0.318108	5.06494e-14	2.96263e-12
NMI	2q23.3	0.318072	5.10035e-14	2.96828e-12
CTSS	1q21.3	0.318068	5.10404e-14	2.96828e-12
APOL3	22q12.3	0.31769	5.48653e-14	3.18156e-12
GRK2	11q13.2	0.317243	5.97443e-14	3.45455e-12
ZAP70	2q11.2	0.317019	6.23549e-14	3.59521e-12
ADA2	22q11.1	0.316807	6.49193e-14	3.72738e-12
LAPTM5	1p35.2	0.3168	6.50168e-14	3.72738e-12
LCP2	5q35.1	0.316041	7.50988e-14	4.29318e-12
NUBPL	14q12	-0.315462	8.38255e-14	4.77853e-12
FANK1	10q26.2	0.315039	9.08041e-14	5.16177e-12
LINC00662	19q11	-0.314611	9.84484e-14	5.58059e-12
CFL2	14q13.1	-0.314497	1.00604e-13	5.68679e-12
ENPP7	17q25.3	0.314444	1.01604e-13	5.7273e-12
UBA7	3p21.31	0.314127	1.0787e-13	6.06358e-12
PCBP2	12q13.13	-0.313989	1.1072e-13	6.20649e-12
EPS8L3	1p13.3	0.313741	1.16012e-13	6.46841e-12
DGKZ	11p11.2	0.31374	1.16034e-13	6.46841e-12
S100A1	1q21.3	0.313681	1.1732e-13	6.52206e-12
FRMD1	6q27	0.313608	1.1894e-13	6.59397e-12
PLD4	14q32.33	0.31353	1.20691e-13	6.67271e-12
DUSP4	8p12	0.313445	1.22652e-13	6.76263e-12
FCMR	1q32.1	0.313383	1.24078e-13	6.82258e-12
CXCL13	4q21.1	0.313122	1.30309e-13	7.14575e-12
APOBR	16p12.1	0.313053	1.32029e-13	7.22043e-12
IKZF2	2q34	0.312982	1.33788e-13	7.29688e-12
UTS2	1p36.23	0.312945	1.34725e-13	7.32816e-12
PAPOLA	14q32.2	-0.312831	1.37626e-13	7.46586e-12
RPS6KA1	1p36.11	0.31275	1.39731e-13	7.55972e-12
IRS1	2q36.3	-0.311938	1.62671e-13	8.77728e-12
TARP	7p14.1	0.3118	1.66923e-13	8.98268e-12
CASTOR3	7q22.1	0.311278	1.84022e-13	9.87649e-12
GRAP2	22q13.1	0.311092	1.90499e-13	1.0197e-11
LAPTM4B	8q22.1	-0.311016	1.9322e-13	1.03153e-11
SELPLG	12q24.11	0.310779	2.01928e-13	1.07517e-11
NIM1K	5p12	0.310693	2.05195e-13	1.0897e-11
HLA-DQA2	6p21.32	0.310146	2.27165e-13	1.2032e-11
SCML4	6q21	0.310112	2.28602e-13	1.20764e-11
CCDC96	4p16.1	0.310093	2.29395e-13	1.20867e-11
C1QA	1p36.12	0.309693	2.47075e-13	1.29843e-11
PTPRC	1q31.3-q32.1	0.309347	2.63441e-13	1.38062e-11
ZC3H14	14q31.3	-0.309334	2.64083e-13	1.38062e-11
PTPN21	14q31.3	-0.309315	2.6499e-13	1.38178e-11
ZNF146	19q13.12	-0.309129	2.74295e-13	1.42662e-11
ZNF260	19q13.12	-0.309106	2.75421e-13	1.42879e-11
SLFN12L	17q12	0.308877	2.87336e-13	1.48678e-11
PIK3R5	17p13.1	0.308492	3.08538e-13	1.5924e-11
FUT7	9q34.3	0.308071	3.33436e-13	1.71651e-11
SYTL1	1p36.11	0.307973	3.39512e-13	1.74335e-11
SLC37A4	11q23.3	0.307157	3.94406e-13	2.02008e-11
RNF183	9q32	0.306893	4.13998e-13	2.11506e-11
DTD2	14q12	-0.306751	4.24906e-13	2.1653e-11
LAX1	1q32.1	0.306715	4.27728e-13	2.1742e-11
MYEOV	11q13.3	0.306238	4.66787e-13	2.36677e-11
HCG4	6p22.1	0.305821	5.03754e-13	2.54781e-11
CYTH4	22q13.1	0.305794	5.0625e-13	2.55403e-11
DAPP1	4q23	0.30546	5.38086e-13	2.70787e-11
CDHR5	11p15.5	0.30544	5.40038e-13	2.71094e-11
UCP2	11q13.4	0.305404	5.43557e-13	2.72183e-11
NCF1B	7q11.23	0.305261	5.57983e-13	2.78715e-11
AIF1	6p21.33	0.305057	5.79085e-13	2.88541e-11
DCANP1	5q31.1	0.304974	5.87845e-13	2.92185e-11
SHQ1	3p13	-0.304941	5.91428e-13	2.93243e-11
IMPDH2	3p21.31	-0.304688	6.19274e-13	3.06298e-11
FHL1	Xq26.3	0.303915	7.1264e-13	3.51615e-11
SLC44A4	6p21.33	0.303435	7.77298e-13	3.82582e-11
EIF3L	22q13.1	-0.303346	7.89935e-13	3.87856e-11
PLEK	2p14	0.303273	8.00522e-13	3.921e-11
WNT1	12q13.12	0.30307	8.30418e-13	4.05759e-11
PLEKHG7	12q22	0.302877	8.59894e-13	4.19146e-11
FFAR4	10q23.33	0.302263	9.60508e-13	4.66503e-11
TNFRSF13B	17p11.2	0.302256	9.6167e-13	4.66503e-11
MATK	19p13.3	0.30211	9.87319e-13	4.77796e-11
PROC	2q14.3	0.30141	1.11979e-12	5.40608e-11
LPAR5	12p13.31	0.300439	1.33273e-12	6.41871e-11
CCDC65	12q13.12	0.300262	1.37548e-12	6.60886e-11
OTUB2	14q32.12	-0.300135	1.40703e-12	6.74438e-11
TLR10	4p14	0.300066	1.42451e-12	6.81198e-11
EPSTI1	13q14.11	0.299793	1.49583e-12	7.13612e-11
GBP6	1p22.2	0.299733	1.51183e-12	7.19545e-11
DCHS2	4q31.3	-0.299465	1.58577e-12	7.52962e-11
PDXP	22q13.1	0.298968	1.73244e-12	8.20674e-11
CNDP2	18q22.3	0.29888	1.75987e-12	8.31712e-11
GRK6	5q35.3	0.298793	1.78725e-12	8.4268e-11
TTC7B	14q32.11	-0.298173	1.99524e-12	9.38553e-11
STAT5A	17q21.2	0.297757	2.14784e-12	1.00799e-10
CUL4B	Xq24	-0.297735	2.15613e-12	1.00953e-10
CYP51A1	7q21.2	-0.297643	2.19176e-12	1.02384e-10
RALA	7p14.1	-0.297584	2.2148e-12	1.03221e-10
NGEF	2q37.1	0.297397	2.28924e-12	1.06444e-10
RIMS3	1p34.2	0.296944	2.47988e-12	1.15044e-10
SIGLEC8	19q13.41	0.296641	2.61584e-12	1.21073e-10
OAS1	12q24.13	0.296419	2.72019e-12	1.25614e-10
TMEM139	7q34	0.29611	2.87268e-12	1.32353e-10
TMEM156	4p14	0.296085	2.88515e-12	1.32625e-10
SLC31A2	9q32	0.296007	2.92479e-12	1.34142e-10
DPY19L1	7p14.2	-0.295991	2.93303e-12	1.34214e-10
MCOLN2	1p22.3	0.295818	3.024e-12	1.38064e-10
FHOD3	18q12.2	-0.295616	3.13279e-12	1.42708e-10
TNS4	17q21.2	0.295198	3.37132e-12	1.5293e-10
SOS2	14q21.3	-0.295196	3.37234e-12	1.5293e-10
ORAI3	16p11.2	0.295001	3.48973e-12	1.57899e-10
EFHD2	1p36.21	0.294785	3.62414e-12	1.63613e-10
TNFRSF1B	1p36.22	0.294635	3.72095e-12	1.67609e-10
PYCARD	16p11.2	0.294602	3.7424e-12	1.68199e-10
VKORC1L1	7q11.21	-0.294232	3.99243e-12	1.79038e-10
SOWAHD	Xq24	0.294019	4.1433e-12	1.85392e-10
RAI14	5p13.2	-0.293755	4.33843e-12	1.93694e-10
RINT1	7q22.3	-0.293702	4.37914e-12	1.9508e-10
EIF2AK4	15q15.1	-0.293626	4.43737e-12	1.97238e-10
CXORF65	Xq13.1	0.293327	4.67447e-12	2.07321e-10
FCER1G	1q23.3	0.29312	4.84569e-12	2.14079e-10
IGFLR1	19q13.12	0.293117	4.84808e-12	2.14079e-10
ADPRHL2	1p34.3	0.293094	4.86732e-12	2.1446e-10
EVI2A	17q11.2	0.293016	4.93371e-12	2.16911e-10
SLC39A9	14q24.1	-0.292874	5.05724e-12	2.21859e-10
SLC23A3	2q35	0.292772	5.14802e-12	2.25352e-10
B3GLCT	13q12.3	-0.292694	5.21808e-12	2.27924e-10
KLHDC7B	22q13.33	0.292549	5.35064e-12	2.33209e-10
GTSF1	12q13.13	0.292514	5.38347e-12	2.34134e-10
PIGR	1q32.1	0.292416	5.47542e-12	2.37621e-10
ZNF3	7q22.1	-0.292374	5.51552e-12	2.38848e-10
PRR5L	11p13-p12	0.292195	5.68965e-12	2.45861e-10
GNGT2	17q21.32	0.291751	6.14411e-12	2.64932e-10
CRTAP	3p22.3	-0.291726	6.17042e-12	2.65499e-10
DPCD	10q24.32	0.291672	6.22854e-12	2.6743e-10
MIR155HG	-	0.291525	6.38839e-12	2.73711e-10
AKAP5	14q23.3	0.291416	6.51066e-12	2.78358e-10
WARS	14q32.2	0.291354	6.58005e-12	2.8073e-10
CD69	12p13.31	0.290789	7.25421e-12	3.0884e-10
SLC37A3	7q34	-0.290768	7.27996e-12	3.09283e-10
ANXA1	9q21.13	0.290752	7.30065e-12	3.09511e-10
ZFP36L2	2p21	0.290598	7.49714e-12	3.17175e-10
SYT7	11q12.2	-0.290468	7.66593e-12	3.23637e-10
STAT1	2q32.2	0.290092	8.17817e-12	3.44476e-10
ARL11	13q14.2	0.290081	8.19368e-12	3.44476e-10
GNRHR2	1q21.1	0.289595	8.9058e-12	3.73636e-10
NCKAP1L	12q13.13-q13.2	0.289492	9.06519e-12	3.79534e-10
SPINT2	19q13.2	0.289242	9.46109e-12	3.9529e-10
CCL22	16q21	0.288839	1.01369e-11	4.22648e-10
CCL4L1	17q12	0.288574	1.0606e-11	4.41297e-10
ACTR3B	7q36.1-q36.2	-0.288533	1.06815e-11	4.43524e-10
SMURF1	7q22.1	-0.288512	1.07189e-11	4.44164e-10
LAT	16p11.2	0.288473	1.07923e-11	4.46288e-10
PLS3	Xq23	-0.287942	1.18146e-11	4.87564e-10
C1QB	1p36.12	0.287901	1.18967e-11	4.89951e-10
IRF2	4q35.1	0.287814	1.20738e-11	4.96232e-10
SNAI3	16q24.2	0.287754	1.21984e-11	5.00331e-10
ARHGAP22	10q11.22-q11.23	0.287615	1.24911e-11	5.11299e-10
LY86	6p25.1	0.287413	1.2927e-11	5.28069e-10
SLAMF8	1q23.2	0.287234	1.33267e-11	5.43299e-10
APOL2	22q12.3	0.287175	1.34619e-11	5.47704e-10
S100A4	1q21.3	0.287037	1.37794e-11	5.59493e-10
STX11	6q24.2	0.286998	1.38708e-11	5.62072e-10
VAMP8	2p11.2	0.286964	1.39515e-11	5.64211e-10
DOK4	16q21	0.286765	1.44301e-11	5.82399e-10
PTTG1IP	21q22.3	0.286564	1.49321e-11	6.01456e-10
ACSM1	16p12.3	0.286485	1.51328e-11	6.08325e-10
TTC16	9q34.11	0.286277	1.5675e-11	6.28062e-10
FGR	1p35.3	0.286273	1.5686e-11	6.28062e-10
LIME1	20q13.33	0.286077	1.62142e-11	6.47924e-10
ARRDC5	19p13.3	0.285928	1.6627e-11	6.6311e-10
G2E3	14q12	-0.285645	1.74417e-11	6.94229e-10
SERHL2	22q13.2	-0.285628	1.74921e-11	6.94863e-10
BRINP1	9q33.1	0.285456	1.80079e-11	7.13947e-10
ZNF616	19q13.41	-0.285393	1.81985e-11	7.19882e-10
NPY4R	10q11.22	0.285383	1.82289e-11	7.19882e-10
IKBKE	1q32.1	0.28533	1.83939e-11	7.2498e-10
CNIH1	14q22.2	-0.285257	1.86229e-11	7.3118e-10
VNN2	6q23.2	0.285256	1.86237e-11	7.3118e-10
TM6SF2	19p13.11	0.285202	1.87941e-11	7.36435e-10
CD4	12p13.31	0.285175	1.88811e-11	7.38413e-10
PSD4	2q14.1	0.285065	1.92343e-11	7.50771e-10
CCT6A	7p11.2	-0.284978	1.95174e-11	7.60351e-10
ARHGAP5-AS1	14q12	-0.284914	1.97286e-11	7.67095e-10
PROKR2	20p12.3	0.284895	1.97927e-11	7.6811e-10
DNAJC1	10p12.31	0.284678	2.05291e-11	7.94646e-10
SYNGR2	17q25.3	0.28467	2.05553e-11	7.94646e-10
LRRC19	9p21.2	0.284645	2.06418e-11	7.96465e-10
VSIR	10q22.1	0.284525	2.10644e-11	8.11222e-10
CELF2	10p14	0.284446	2.13427e-11	8.20373e-10
CCDC126	7p15.3	-0.284418	2.14435e-11	8.22682e-10
CARD9	9q34.3	0.28427	2.1983e-11	8.4178e-10
DOCK2	5q35.1	0.283933	2.32644e-11	8.89158e-10
C4ORF47	4q35.1	0.283868	2.35195e-11	8.9721e-10
BRAF	7q34	-0.283823	2.36949e-11	9.01745e-10
KLHL15	Xp22.11	-0.283815	2.37278e-11	9.01745e-10
STAC3	12q13.3	0.283599	2.46013e-11	9.33184e-10
DPY19L4	8q22.1	-0.283437	2.52775e-11	9.57036e-10
ABCD2	12q12	0.283425	2.53295e-11	9.57208e-10
GALNT9	12q24.33	0.283257	2.60526e-11	9.82693e-10
ADCY8	8q24.22	0.283236	2.61426e-11	9.84251e-10
MFSD12	19p13.3	0.283096	2.67611e-11	1.00566e-09
ANKRD22	10q23.31	0.283067	2.68938e-11	1.00877e-09
RFX5	1q21.3	0.282885	2.77217e-11	1.03789e-09
GAPT	5q11.2	0.282841	2.79286e-11	1.0437e-09
KRT85	12q13.13	0.282806	2.80902e-11	1.0478e-09
PRKCB	16p12.2-p12.1	0.282666	2.87522e-11	1.07052e-09
ALDH8A1	6q23.3	0.28244	2.98567e-11	1.10925e-09
CNDP1	18q22.3	0.282431	2.99026e-11	1.10925e-09
PHF11	13q14.2	0.282364	3.02397e-11	1.1197e-09
GPR171	3q25.1	0.282329	3.04139e-11	1.12409e-09
DAAM1	14q23.1	-0.28231	3.05113e-11	1.12563e-09
MMAA	4q31.21	0.282124	3.14727e-11	1.15897e-09
ZSCAN16	6p22.1	0.282044	3.18925e-11	1.1723e-09
ITGA3	17q21.33	0.281962	3.23315e-11	1.18627e-09
ST3GAL4	11q24.2	-0.281928	3.25164e-11	1.19089e-09
CTPS2	Xp22.2	-0.281789	3.32777e-11	1.21656e-09
TBXAS1	7q34	0.281571	3.45019e-11	1.25904e-09
GUK1	1q42.13	0.281284	3.61888e-11	1.31821e-09
SNAP47	1q42.13	0.281123	3.71662e-11	1.35138e-09
HECTD1	14q12	-0.281083	3.74137e-11	1.35793e-09
VSIG1	Xq22.3	0.280904	3.8543e-11	1.3964e-09
CST3	20p11.21	0.280791	3.9268e-11	1.42012e-09
GLOD5	Xp11.23	0.280411	4.18135e-11	1.50947e-09
PPM1M	3p21.2	0.280305	4.25579e-11	1.5336e-09
PIK3CD-AS1	1p36.22	0.280131	4.37975e-11	1.57546e-09
BZW2	7p21.1	-0.280099	4.40298e-11	1.581e-09
HACD2	3q21.1	-0.280004	4.47242e-11	1.60308e-09
THEMIS2	1p35.3	0.279712	4.69317e-11	1.67922e-09
DNAJC5B	8q13.1	0.279679	4.71838e-11	1.68525e-09
SLAMF1	1q23.3	0.279337	4.99258e-11	1.78004e-09
CSK	15q24.1	0.27928	5.03943e-11	1.79357e-09
APEX1	14q11.2	-0.279236	5.07629e-11	1.80351e-09
GPRIN2	10q11.22	0.279216	5.09265e-11	1.80614e-09
CPN2	3q29	0.279201	5.10499e-11	1.80735e-09
BCL9	1q21.2	-0.279028	5.25211e-11	1.85617e-09
CMTM7	3p22.3	0.278741	5.5058e-11	1.94243e-09
RPRD1B	20q11.23	-0.278479	5.74797e-11	2.02433e-09
SPIRE1	18p11.21	-0.27845	5.77515e-11	2.03036e-09
CAMSAP3	19p13.2	0.278408	5.81537e-11	2.04094e-09
POFUT1	20q11.21	-0.278369	5.85292e-11	2.05055e-09
MTSS2	16q22.1	-0.278267	5.95182e-11	2.08159e-09
NCR3	6p21.33	0.278244	5.97415e-11	2.08578e-09
NLRC5	16q13	0.277772	6.45352e-11	2.24926e-09
LGR6	1q32.1	0.277532	6.71169e-11	2.33521e-09
CYSLTR2	13q14.2	0.277464	6.7868e-11	2.35728e-09
TMC6	17q25.3	0.27732	6.94822e-11	2.40919e-09
RYK	3q22.2	-0.27727	7.00522e-11	2.42479e-09
TMPRSS6	22q12.3	0.277217	7.06642e-11	2.44179e-09
GTDC1	2q22.3	0.277072	7.2351e-11	2.4958e-09
STYX	14q22.1	-0.276855	7.49569e-11	2.58128e-09
CLIC3	9q34.3	0.276786	7.58045e-11	2.60602e-09
LILRA2	19q13.42	0.276713	7.67143e-11	2.63281e-09
ABCB7	Xq13.3	-0.276566	7.85733e-11	2.69204e-09
OPA1	3q29	-0.276422	8.04379e-11	2.75125e-09
ATG14	14q22.3	-0.276118	8.45161e-11	2.88585e-09
CLU	8p21.1	0.276088	8.49207e-11	2.89344e-09
LHPP	10q26.13	0.276081	8.50251e-11	2.89344e-09
JAML	11q23.3	0.276037	8.56346e-11	2.90927e-09
NUP160	11p11.2	-0.275976	8.6491e-11	2.93141e-09
NARS2	11q14.1	-0.275969	8.65769e-11	2.93141e-09
RPS6KA4	11q13.1	0.27594	8.69966e-11	2.94069e-09
MYD88	3p22.2	0.275789	8.91437e-11	3.00476e-09
S100A14	1q21.3	0.275786	8.91898e-11	3.00476e-09
C4ORF50	4p16.1	0.275567	9.24176e-11	3.10775e-09
ADGRG5	16q21	0.275558	9.25548e-11	3.10775e-09
CD72	9p13.3	0.275431	9.44825e-11	3.1672e-09
RLIM	Xq13.2	-0.275338	9.59105e-11	3.20974e-09
CSTA	3q21.1	0.2753	9.65048e-11	3.22428e-09
FAM81B	5q15	0.274921	1.02601e-10	3.4223e-09
BEND4	4p13	0.274821	1.04275e-10	3.47238e-09
BTK	Xq22.1	0.274455	1.10638e-10	3.67822e-09
KERA	12q21.33	0.27442	1.11259e-10	3.69276e-09
HCFC2	12q23.3	-0.27438	1.11984e-10	3.71075e-09
GPHN	14q23.3-q24.1	-0.274351	1.125e-10	3.72143e-09
C1QC	1p36.12	0.274342	1.12676e-10	3.72143e-09
TMEM38A	19p13.11	-0.274286	1.13684e-10	3.7486e-09
CCR4	3p22.3	0.274164	1.15944e-10	3.81687e-09
TMEM229B	14q24.1	0.274118	1.1681e-10	3.83913e-09
PRAM1	19p13.2	0.274022	1.18635e-10	3.89278e-09
SPEF1	20p13	0.273963	1.19759e-10	3.92328e-09
CYLD	16q12.1	0.273847	1.22024e-10	3.99098e-09
CD5L	1q23.1	0.273804	1.22864e-10	4.01195e-09
RIPOR2	6p22.3	0.273599	1.26999e-10	4.13915e-09
SSTR3	22q13.1	0.27359	1.27169e-10	4.13915e-09
KCNAB2	1p36.31	0.273495	1.29123e-10	4.19599e-09
DOP1B	21q22.12	0.27333	1.32597e-10	4.30193e-09
COLCA2	11q23.1	-0.273302	1.33199e-10	4.31454e-09
TIFAB	5q31.1	0.273186	1.35704e-10	4.38862e-09
ABI3	17q21.32	0.273133	1.3686e-10	4.41895e-09
SPIC	12q23.2	0.273061	1.38461e-10	4.46348e-09
LINC00638	14q32.33	-0.272986	1.4014e-10	4.5104e-09
MAN2B2	4p16.1	0.272826	1.43779e-10	4.62016e-09
PCNX4	14q23.1	-0.272661	1.4763e-10	4.73637e-09
HNF1B	17q12	0.272618	1.4864e-10	4.75864e-09
SENP2	3q27.2	-0.272612	1.48796e-10	4.75864e-09
ARPC1A	7q22.1	-0.272533	1.50693e-10	4.81169e-09
C12ORF74	12q22	0.272495	1.5159e-10	4.83267e-09
CD300LF	17q25.1	0.272483	1.51884e-10	4.83443e-09
TTLL5	14q24.3	-0.272471	1.52176e-10	4.83608e-09
PGAM1	10q24.1	0.272247	1.5775e-10	5.00534e-09
PTPN18	2q21.1	0.272173	1.59626e-10	5.05691e-09
TNFRSF17	16p13.13	0.271775	1.70081e-10	5.37969e-09
SAE1	19q13.32	-0.27156	1.76027e-10	5.55904e-09
C1ORF226	1q23.3	-0.271261	1.84617e-10	5.82119e-09
IKZF3	17q12-q21.1	0.271213	1.86037e-10	5.85682e-09
MIB1	18q11.2	-0.271139	1.88252e-10	5.91734e-09
C19ORF38	19p13.2	0.271025	1.91686e-10	6.01591e-09
PLCH2	1p36.32	0.270998	1.92527e-10	6.03291e-09
CEBPA	19q13.11	0.270987	1.92851e-10	6.03369e-09
GAL3ST1	22q12.2	0.270904	1.95423e-10	6.10471e-09
CFAP46	10q26.3	0.270676	2.02637e-10	6.32027e-09
ARMCX3	Xq22.1	-0.270651	2.03442e-10	6.3356e-09
PLEKHO1	1q21.2	0.270492	2.08644e-10	6.48759e-09
NOS1AP	1q23.3	-0.270424	2.10919e-10	6.54822e-09
RASSF4	10q11.21	0.27039	2.12034e-10	6.57272e-09
BCORL1	Xq26.1	-0.270311	2.14721e-10	6.6458e-09
FCHO1	19p13.11	0.269841	2.31342e-10	7.14928e-09
GCM1	6p12.1	0.269825	2.31919e-10	7.15614e-09
PLCB2	15q15.1	0.269659	2.38081e-10	7.33507e-09
TAGAP	6q25.3	0.269316	2.51381e-10	7.73302e-09
TXNDC16	14q22.1	-0.269302	2.5191e-10	7.73752e-09
CBLL1	7q22.3	-0.269271	2.53171e-10	7.76443e-09
CUL4A	13q34	-0.269141	2.58408e-10	7.91301e-09
ISG20	15q26.1	0.269131	2.58817e-10	7.91353e-09
B3GALT4	6p21.32	0.269057	2.61868e-10	7.99471e-09
TTBK1	6p21.1	0.268904	2.68266e-10	8.17765e-09
SLC51A	3q29	0.26878	2.73578e-10	8.32671e-09
PIK3AP1	10q24.1	0.26877	2.73981e-10	8.32671e-09
LILRB4	19q13.42	0.268129	3.03101e-10	9.19759e-09
PRTFDC1	10p12.1	-0.268119	3.03548e-10	9.19759e-09
RNF144A	2p25.1	-0.268068	3.06018e-10	9.25853e-09
ST14	11q24.3	0.267906	3.13875e-10	9.48203e-09
ANKRD28	3p25.1	-0.267824	3.17942e-10	9.58867e-09
GPR132	14q32.33	0.267816	3.18355e-10	9.58867e-09
CIPC	14q24.3	-0.267794	3.19484e-10	9.60833e-09
FGD2	6p21.2	0.267771	3.20641e-10	9.62876e-09
SMCO4	11q21	0.267657	3.26436e-10	9.78823e-09
MS4A1	11q12.2	0.267618	3.28407e-10	9.83271e-09
PLCXD2	3q13.2	0.267291	3.45685e-10	1.03347e-08
CD86	3q13.33	0.266928	3.65889e-10	1.09225e-08
LILRB2	19q13.42	0.266886	3.6832e-10	1.09789e-08
FCGR3A	1q23.3	0.26665	3.82186e-10	1.13754e-08
SLFN14	17q12	0.266621	3.83923e-10	1.13946e-08
RBBP8	18q11.2	-0.26662	3.83959e-10	1.13946e-08
ZNF227	19q13.31	-0.266554	3.87966e-10	1.14966e-08
NORAD	20q11.23	-0.266519	3.90059e-10	1.15416e-08
ANGEL1	14q24.3	-0.266505	3.90905e-10	1.15497e-08
GEMIN2	14q21.1	-0.266459	3.93739e-10	1.16164e-08
PSMC6	14q22.1	-0.266343	4.00945e-10	1.18118e-08
TNNI2	11p15.5	0.266315	4.02676e-10	1.18455e-08
LPAR6	13q14.2	0.266188	4.10776e-10	1.20662e-08
B3GNT3	19p13.11	0.266164	4.12319e-10	1.20939e-08
SLC29A3	10q22.1	0.266123	4.14917e-10	1.21524e-08
PMCH	12q23.2	0.266071	4.18321e-10	1.22344e-08
BIRC3	11q22.2	0.265978	4.24435e-10	1.23952e-08
DGKQ	4p16.3	0.265892	4.3013e-10	1.25434e-08
FKBP14	7p14.3	-0.265723	4.41656e-10	1.28609e-08
FCGR1A	1q21.2	0.265624	4.48513e-10	1.30418e-08
CBARP	19p13.3	-0.265593	4.50628e-10	1.30844e-08
PROX1	1q32.3	-0.265284	4.72864e-10	1.37103e-08
GAS7	17p13.1	0.265232	4.76714e-10	1.38021e-08
EBI3	19p13.3	0.265004	4.93876e-10	1.42785e-08
GSDMD	8q24.3	0.264945	4.98379e-10	1.43725e-08
RAB20	13q34	0.264943	4.98549e-10	1.43725e-08
TIMM9	14q23.1	-0.26483	5.07367e-10	1.45983e-08
ZNF878	19p13.2	-0.264824	5.07831e-10	1.45983e-08
MAP4K3	2p22.1	-0.26469	5.18499e-10	1.48838e-08
PRKAB2	1q21.1	-0.264673	5.19869e-10	1.49019e-08
ACKR4	3q22.1	0.263966	5.79985e-10	1.66016e-08
TRPM2	21q22.3	0.263939	5.82449e-10	1.66485e-08
IL21R	16p12.1	0.263836	5.91785e-10	1.68914e-08
RBP4	10q23.33	0.26363	6.10901e-10	1.74058e-08
WIPF1	2q31.1	0.26362	6.11862e-10	1.74058e-08
LRP12	8q22.3	-0.263612	6.12569e-10	1.74058e-08
PTGER3	1p31.1	-0.263605	6.13255e-10	1.74058e-08
RCSD1	1q24.2	0.263581	6.15541e-10	1.74461e-08
EIF2S1	14q23.3	-0.263415	6.31495e-10	1.78732e-08
PATL2	15q21.1	0.263334	6.39417e-10	1.8072e-08
PEG10	7q21.3	-0.263276	6.45143e-10	1.82084e-08
TMPRSS13	11q23.3	0.263137	6.59151e-10	1.85777e-08
HK2	2p12	0.263126	6.6027e-10	1.85833e-08
CACHD1	1p31.3	-0.262872	6.86604e-10	1.92976e-08
GZMB	14q12	0.262709	7.04022e-10	1.97596e-08
SHROOM2	Xp22.2	-0.262614	7.14383e-10	2.00226e-08
CTDSPL	3p22.2	-0.262599	7.1602e-10	2.00387e-08
KIAA1324	1p13.3	0.262591	7.16943e-10	2.00387e-08
KIF6	6p21.2	0.262532	7.23394e-10	2.01781e-08
FCRL6	1q23.2	0.262527	7.23933e-10	2.01781e-08
CASP4	11q22.3	0.262465	7.30927e-10	2.03241e-08
KLHDC7A	1p36.13	0.262463	7.31184e-10	2.03241e-08
ZNF12	7p22.1	-0.262431	7.34718e-10	2.03942e-08
BEND5	1p33	0.262368	7.41852e-10	2.0564e-08
PRMT5	14q11.2	-0.262316	7.47862e-10	2.07021e-08
GIMAP1	7q36.1	0.262189	7.62565e-10	2.10802e-08
TRIM11	1q42.13	0.262166	7.6528e-10	2.11189e-08
IRF9	14q12	0.262159	7.66058e-10	2.11189e-08
FLT3LG	19q13.33	0.262148	7.67402e-10	2.11271e-08
PCNX1	14q24.2	-0.262113	7.71456e-10	2.12098e-08
FCGR1B	1p11.2	0.262053	7.7864e-10	2.13782e-08
CYP3A5	7q22.1	0.261909	7.95995e-10	2.1825e-08
TMEM253	14q11.2	-0.261824	8.06452e-10	2.20817e-08
CD28	2q33.2	0.261805	8.0883e-10	2.21168e-08
DPEP2	16q22.1	0.261673	8.25225e-10	2.25346e-08
MYCL	1p34.2	0.261659	8.27079e-10	2.25547e-08
SCML2	Xp22.13	-0.261537	8.42633e-10	2.29478e-08
ANGPTL3	1p31.3	0.261329	8.69876e-10	2.36578e-08
TUBA4B	2q35	0.261256	8.7957e-10	2.38893e-08
CTH	1p31.1	-0.261052	9.07529e-10	2.45999e-08
RFTN1	3p24.3	0.261047	9.08173e-10	2.45999e-08
HSPB8	12q24.23	0.261025	9.1126e-10	2.46504e-08
TRAF5	1q32.3	0.260737	9.52095e-10	2.57206e-08
GSTA1	6p12.2	0.260656	9.63982e-10	2.60069e-08
CD300C	17q25.1	0.260509	9.8577e-10	2.65592e-08
ZNF683	1p36.11	0.260487	9.89172e-10	2.66153e-08
ARHGAP25	2p13.3	0.260444	9.95628e-10	2.67534e-08
FAM171B	2q32.1	-0.260413	1.00039e-09	2.68457e-08
CCN6	6q21	0.26036	1.00843e-09	2.70255e-08
S100A11	1q21.3	0.260327	1.01349e-09	2.7125e-08
CCDC160	Xq26.2	0.259971	1.06995e-09	2.85981e-08
PTK2B	8p21.2	0.259852	1.08945e-09	2.90808e-08
FADD	11q13.3	0.259827	1.09355e-09	2.91517e-08
STRN3	14q12	-0.259722	1.11111e-09	2.95807e-08
MICAL1	6q21	0.259695	1.11572e-09	2.96643e-08
IL23A	12q13.3	0.259576	1.13604e-09	3.01331e-08
CD33	19q13.41	0.259574	1.13634e-09	3.01331e-08
NLRC4	2p22.3	0.259331	1.17915e-09	3.12273e-08
MYNN	3q26.2	-0.25909	1.22283e-09	3.23416e-08
AK8	9q34.13	0.259019	1.23608e-09	3.26493e-08
TRIM16L	17p11.2	-0.258943	1.25049e-09	3.29867e-08
KCNJ11	11p15.1	-0.258874	1.26356e-09	3.3288e-08
OGFR	20q13.33	0.258852	1.26777e-09	3.33553e-08
HCFC1R1	16p13.3	0.258782	1.28124e-09	3.36659e-08
GPR31	6q27	0.258764	1.28467e-09	3.37122e-08
SLC39A6	18q12.2	-0.258737	1.28994e-09	3.38065e-08
CDH6	5p13.3	0.2587	1.29718e-09	3.3952e-08
TUBGCP4	15q15.3	-0.258588	1.31945e-09	3.44904e-08
PARP14	3q21.1	0.258492	1.33869e-09	3.4948e-08
TWSG1	18p11.22	-0.258428	1.35164e-09	3.52406e-08
NAT8	2p13.1	0.258316	1.37477e-09	3.57841e-08
TBX21	17q21.32	0.25831	1.37604e-09	3.57841e-08
DAND5	19p13.13	-0.258284	1.38127e-09	3.5874e-08
XCR1	3p21.31	0.25827	1.38435e-09	3.59077e-08
HSH2D	19p13.11	0.258181	1.40308e-09	3.63467e-08
ATG2B	14q32.2	-0.258125	1.41497e-09	3.66077e-08
GVINP1	11p15.4	0.258056	1.4296e-09	3.6939e-08
DDA1	19p13.11	0.257929	1.45738e-09	3.75931e-08
CERKL	2q31.3	0.257923	1.45864e-09	3.75931e-08
MNDA	1q23.1	0.257731	1.50134e-09	3.86033e-08
CAPN15	16p13.3	0.25773	1.50166e-09	3.86033e-08
NOVA1	14q12	-0.257719	1.50416e-09	3.86182e-08
CDS2	20p12.3	-0.257549	1.54321e-09	3.95704e-08
IFIT3	10q23.31	0.257536	1.5461e-09	3.95943e-08
CYTIP	2q24.1	0.257484	1.55839e-09	3.98585e-08
BCL2L14	12p13.2	0.257434	1.57012e-09	4.01077e-08
BICDL2	16p13.3	0.257137	1.64177e-09	4.18849e-08
PLAC8	4q21.22	0.257122	1.64537e-09	4.19237e-08
EEF1G	11q12.3	-0.25702	1.67089e-09	4.25204e-08
DNAJC18	5q31.2	-0.256997	1.6765e-09	4.26092e-08
MYOD1	11p15.1	0.256933	1.69285e-09	4.29706e-08
PAXIP1	7q36.2	-0.256913	1.69781e-09	4.30423e-08
TXK	4p12	0.256881	1.7059e-09	4.31933e-08
PKM	15q23	0.256631	1.77131e-09	4.47934e-08
VPS45	1q21.2	0.256576	1.78587e-09	4.51049e-08
CSNK2A1	20p13	-0.256459	1.81728e-09	4.58208e-08
PILRA	7q22.1	0.256454	1.81876e-09	4.58208e-08
PARP8	5q11.1	0.256443	1.82185e-09	4.58415e-08
TMEM154	4q31.3	0.25632	1.85556e-09	4.66315e-08
NEFL	8p21.2	0.256157	1.90155e-09	4.7728e-08
ODF3B	22q13.33	0.256006	1.94471e-09	4.87507e-08
DEUP1	11q21	0.25572	2.02968e-09	5.08174e-08
SBF2	11p15.4	-0.255577	2.07359e-09	5.18526e-08
HLA-DRB5	6p21.32	0.255335	2.14966e-09	5.36882e-08
ITCH	20q11.22	-0.255252	2.17658e-09	5.42935e-08
ZNF804A	2q32.1	0.255217	2.18773e-09	5.45041e-08
LAIR1	19q13.42	0.255169	2.2036e-09	5.48319e-08
TAF4B	18q11.2	-0.255076	2.23411e-09	5.55227e-08
ATP2A3	17p13.2	0.254991	2.26267e-09	5.61633e-08
NFKBIE	6p21.1	0.254948	2.27729e-09	5.64566e-08
DEGS1	1q42.11	0.254894	2.29559e-09	5.67883e-08
IPO7	11p15.4	-0.254892	2.29629e-09	5.67883e-08
SEPTIN6	Xq24	0.25473	2.35221e-09	5.80998e-08
SMYD2	1q32.3	0.254713	2.35803e-09	5.81724e-08
AQP3	9p13.3	0.254589	2.40201e-09	5.9185e-08
FAM81A	15q22.2	-0.254478	2.4418e-09	6.00922e-08
C11ORF21	11p15.5	0.254413	2.46578e-09	6.06082e-08
RNPEPL1	2q37.3	0.254401	2.47016e-09	6.06422e-08
TMEM63A	1q42.12	0.254366	2.48285e-09	6.08796e-08
TRAPPC6B	14q21.1	-0.254158	2.56062e-09	6.27102e-08
HCK	20q11.21	0.254136	2.56916e-09	6.28431e-08
DDX58	9p21.1	0.254032	2.6089e-09	6.3738e-08
UNC13D	17q25.1	0.253911	2.65636e-09	6.4819e-08
RGS10	10q26.11	0.253757	2.71759e-09	6.62331e-08
SIGLEC10	19q13.41	0.253732	2.72753e-09	6.63951e-08
BRMS1L	14q13.2	-0.253606	2.77874e-09	6.75601e-08
MIEF2	17p11.2	0.253522	2.81348e-09	6.83225e-08
GGT3P	22q11.21	0.25342	2.85648e-09	6.92834e-08
AKAP6	14q12	-0.25341	2.86038e-09	6.92946e-08
SMIM13	6p24.2	-0.253309	2.90381e-09	7.02208e-08
SLC16A3	17q25.3	0.253304	2.90557e-09	7.02208e-08
CINP	14q32.31	-0.253284	2.91427e-09	7.0347e-08
EEPD1	7p14.2	-0.253239	2.93388e-09	7.07356e-08
TREM2	6p21.1	0.253058	3.01305e-09	7.25576e-08
SPNS3	17p13.2	0.253003	3.03766e-09	7.29931e-08
LYL1	19p13.13	0.253002	3.03837e-09	7.29931e-08
FOXP3	Xp11.23	0.252974	3.05096e-09	7.32085e-08
PC	11q13.2	0.252941	3.06562e-09	7.34729e-08
PPP4R2	3p13	-0.252815	3.12301e-09	7.47595e-08
LAP3	4p15.32	0.252566	3.23985e-09	7.74646e-08
EIF2B2	14q24.3	-0.252556	3.24459e-09	7.74862e-08
GPATCH2L	14q24.3	-0.252486	3.27808e-09	7.81935e-08
SHFL	19p13.2	0.252388	3.32611e-09	7.92455e-08
S100Z	5q13.3	0.252355	3.34232e-09	7.95378e-08
AIDA	1q41	0.25229	3.37432e-09	8.00428e-08
RGS18	1q31.2	0.252289	3.37471e-09	8.00428e-08
DNAH9	17p12	0.252288	3.37544e-09	8.00428e-08
ZNF664	12q24.31	-0.252221	3.40864e-09	8.07351e-08
FUT3	19p13.3	0.25221	3.41441e-09	8.0777e-08
ATL2	2p22.2-p22.1	-0.252156	3.44122e-09	8.13159e-08
MS4A6A	11q12.2	0.252104	3.46763e-09	8.18441e-08
DDX41	5q35.3	0.25208	3.47986e-09	8.20369e-08
P2RY6	11q13.4	0.251899	3.57401e-09	8.41581e-08
HPN	19q13.11	0.251848	3.6005e-09	8.4683e-08
PTGER4	5p13.1	0.25153	3.7728e-09	8.8562e-08
MIOS	7p21.3	-0.251527	3.7742e-09	8.8562e-08
MICB	6p21.33	0.251517	3.77987e-09	8.85922e-08
RHOG	11p15.4	0.251407	3.84136e-09	8.99202e-08
MED14	Xp11.4	-0.2514	3.84545e-09	8.99202e-08
IGSF6	16p12.2	0.251335	3.88185e-09	9.06663e-08
EIPR1	2p25.3	0.251301	3.90135e-09	9.10164e-08
RIIAD1	1q21.3	0.251247	3.93266e-09	9.16409e-08
CYP2J2	1p32.1	0.251234	3.93967e-09	9.16985e-08
OASL	12q24.31	0.25118	3.97121e-09	9.2326e-08
AVL9	7p14.3	-0.250924	4.12261e-09	9.57357e-08
FBXO34	14q22.3	-0.250901	4.1368e-09	9.59008e-08
PAIP1	5p12	-0.250897	4.13923e-09	9.59008e-08
RRAGB	Xp11.21	-0.250568	4.343e-09	1.00507e-07
HPGD	4q34.1	-0.250512	4.3788e-09	1.01219e-07
CYBC1	17q25.3	0.250483	4.39743e-09	1.01533e-07
RIPK3	14q12	0.250317	4.50511e-09	1.03901e-07
C19ORF33	19q13.2	0.250172	4.60122e-09	1.05996e-07
STXBP2	19p13.2	0.250157	4.61127e-09	1.0609e-07
PKNOX1	21q22.3	-0.250145	4.61901e-09	1.0609e-07
PSMB5	14q11.2	-0.250142	4.62108e-09	1.0609e-07
SLC15A1	13q32.2-q32.3	0.250125	4.63264e-09	1.06235e-07
ZFAT	8q24.22	0.250106	4.6455e-09	1.06409e-07
LGALS9	17q11.2	0.250084	4.66057e-09	1.06633e-07
NAT1	8p22	0.249916	4.77589e-09	1.09148e-07
CDHR1	10q23.1	0.249764	4.88283e-09	1.11465e-07
ZNF460	19q13.43	-0.249701	4.92794e-09	1.12368e-07
JAK3	19p13.11	0.2495	5.07365e-09	1.1556e-07
PARP2	14q11.2	-0.249451	5.11044e-09	1.16267e-07
IRX5	16q12.2	0.249258	5.25519e-09	1.19425e-07
RAD18	3p25.3	-0.249217	5.28691e-09	1.20011e-07
L2HGDH	14q21.3	-0.249146	5.34143e-09	1.21112e-07
SSRP1	11q12.1	-0.249127	5.35642e-09	1.21316e-07
TADA2B	4p16.1	0.249095	5.38116e-09	1.2174e-07
DCLK2	4q31.23-q31.3	-0.249072	5.39958e-09	1.2202e-07
ADORA3	1p13.2	0.24903	5.43202e-09	1.22615e-07
TWISTNB	7p21.1	-0.248943	5.50131e-09	1.24041e-07
LYPLA2	1p36.11	0.248921	5.51925e-09	1.24306e-07
FAM53B	10q26.13	0.2489	5.53573e-09	1.24539e-07
PAOX	10q26.3	0.248735	5.66944e-09	1.27366e-07
CAPZB	1p36.13	0.24873	5.67404e-09	1.27366e-07
GIMAP7	7q36.1	0.248705	5.69461e-09	1.27684e-07
TNFSF12-TNFSF13	17p13.1	0.248697	5.70087e-09	1.27684e-07
FGD4	12p11.21	-0.24868	5.71532e-09	1.27866e-07
EMB	5q11.1	0.248616	5.76852e-09	1.28913e-07
B3GAT1	11q25	0.248543	5.82931e-09	1.30128e-07
LINC00341	14q32.13	0.248473	5.88926e-09	1.31321e-07
APOBEC3D	22q13.1	0.248463	5.89732e-09	1.31355e-07
HSD3B7	16p11.2	0.24841	5.94308e-09	1.32229e-07
WRN	8p12	-0.248353	5.99213e-09	1.33028e-07
COLEC12	18p11.32	-0.248353	5.99219e-09	1.33028e-07
EPS8L2	11p15.5	0.248305	6.03386e-09	1.33806e-07
FBXL16	16p13.3	0.24826	6.07317e-09	1.34508e-07
IHH	2q35	0.248253	6.07884e-09	1.34508e-07
DMAC2L	14q21.3	-0.248238	6.09205e-09	1.34596e-07
ESRP2	16q22.1	0.248234	6.09618e-09	1.34596e-07
CD79A	19q13.2	0.248108	6.20792e-09	1.36913e-07
DHTKD1	10p14	0.248023	6.28485e-09	1.38323e-07
ZNF80	3q13.31	0.248022	6.28591e-09	1.38323e-07
PACSIN1	6p21.31	0.248014	6.29238e-09	1.38323e-07
MNAT1	14q23.1	-0.247811	6.48024e-09	1.42297e-07
DOK3	5q35.3	0.247755	6.53243e-09	1.43287e-07
XAF1	17p13.1	0.247707	6.57788e-09	1.44128e-07
ZKSCAN5	7q22.1	-0.247614	6.66682e-09	1.45918e-07
IL27	16p12.1-p11.2	0.247558	6.72043e-09	1.46932e-07
NMD3	3q26.1	-0.247541	6.73754e-09	1.47147e-07
NAAA	4q21.1	0.247238	7.03815e-09	1.53546e-07
PML	15q24.1	0.24722	7.05581e-09	1.53765e-07
SMAP2	1p34.2	0.247191	7.0858e-09	1.54252e-07
AK2	1p35.1	0.247008	7.27419e-09	1.58182e-07
PLA2G2D	1p36.12	0.246979	7.30513e-09	1.58684e-07
P2RY13	3q25.1	0.246903	7.3852e-09	1.60251e-07
GMFG	19q13.2	0.246893	7.396e-09	1.60313e-07
CFI	4q25	0.246881	7.40798e-09	1.604e-07
SLF1	5q15	0.246757	7.54203e-09	1.63128e-07
MAGEH1	Xp11.21	-0.246581	7.73499e-09	1.67122e-07
KIAA2013	1p36.22	0.246556	7.76242e-09	1.67535e-07
ADNP	20q13.13	-0.246466	7.86356e-09	1.69537e-07
SYT6	1p13.2	0.246451	7.88059e-09	1.69723e-07
CLGN	4q31.1	-0.246438	7.89439e-09	1.69839e-07
SPSB4	3q23	-0.246399	7.93874e-09	1.70611e-07
ACTR10	14q23.1	-0.246389	7.95001e-09	1.70671e-07
SLC49A3	4p16.3	0.246329	8.01889e-09	1.71967e-07
BMPR1B	4q22.3	-0.246082	8.30864e-09	1.77992e-07
LCORL	4p15.31	-0.246065	8.32885e-09	1.78236e-07
NDUFC1	4q31.1	0.246039	8.35982e-09	1.78709e-07
FBXO45	3q29	-0.246014	8.38982e-09	1.7916e-07
PGAP1	2q33.1	-0.24589	8.53927e-09	1.82159e-07
PHTF2	7q11.23-q21.11	-0.245846	8.59335e-09	1.83119e-07
ERP44	9q31.1	0.245822	8.62295e-09	1.83556e-07
PEAK3	19p13.3	0.245813	8.63384e-09	1.83594e-07
TRADD	16q22.1	0.245668	8.81501e-09	1.87249e-07
POU2F2	19q13.2	0.245652	8.83509e-09	1.87479e-07
CDC42SE2	5q31.1	0.245613	8.88519e-09	1.88341e-07
SMAD4	18q21.2	-0.245605	8.8944e-09	1.88341e-07
PSMA5	1p13.3	0.245431	9.11845e-09	1.92883e-07
SEC23A	14q21.1	-0.245412	9.1429e-09	1.93198e-07
TOGARAM1	14q21.2	-0.245353	9.22058e-09	1.94635e-07
TBC1D9B	5q35.3	0.245339	9.23864e-09	1.94712e-07
DUSP10	1q41	0.245336	9.24352e-09	1.94712e-07
SIDT1	3q13.2	0.245293	9.29962e-09	1.9569e-07
ZW10	11q23.2	-0.24526	9.34355e-09	1.96409e-07
PDCD1LG2	9p24.1	0.245217	9.4014e-09	1.9742e-07
DPP9	19p13.3	0.245209	9.41208e-09	1.97439e-07
ANKRD55	5q11.2	0.24512	9.53243e-09	1.99675e-07
RCOR1	14q32.31-q32.32	-0.245116	9.53849e-09	1.99675e-07
TTC5	14q11.2	-0.245045	9.63456e-09	2.01477e-07
C6ORF47	6p21.33	0.245009	9.68426e-09	2.02307e-07
GIMAP4	7q36.1	0.244929	9.79594e-09	2.04428e-07
TLR2	4q31.3	0.244866	9.88343e-09	2.06041e-07
PSTPIP2	18q21.1|tdb7990	0.244846	9.91176e-09	2.06418e-07
ADD2	2p13.3	0.244785	9.99806e-09	2.08001e-07
PPP3CA	4q24	-0.244768	1.00222e-08	2.08287e-07
SCIMP	17p13.2	0.244742	1.006e-08	2.08859e-07
RGS1	1q31.2	0.244672	1.01599e-08	2.10716e-07
KLHDC9	1q23.3	0.244525	1.03748e-08	2.14952e-07
PIM2	Xp11.23	0.24439	1.05769e-08	2.18747e-07
FLT3	13q12.2	0.244388	1.05796e-08	2.18747e-07
CAPN6	Xq23	0.24433	1.06674e-08	2.20336e-07
LRRC6	8q24.22	0.244301	1.07105e-08	2.20999e-07
MAL2	8q24.12	0.244201	1.08647e-08	2.23952e-07
VPS41	7p14.1	-0.24413	1.09746e-08	2.25988e-07
CCDC141	2q31.2	0.244035	1.11236e-08	2.28821e-07
MYB	6q23.3	0.244017	1.11511e-08	2.29155e-07
GUCA2B	1p34.2	0.243956	1.12492e-08	2.30934e-07
CNTLN	9p22.2	-0.243799	1.15018e-08	2.3588e-07
SEMA4A	1q22	0.243734	1.16089e-08	2.37631e-07
LINC00323	21q22.2	-0.243733	1.16107e-08	2.37631e-07
EPYC	12q21.33	0.2437	1.16638e-08	2.38476e-07
ITM2B	13q14.2	0.243635	1.1773e-08	2.40465e-07
SLC30A5	5q13.1-q13.2	-0.243445	1.20927e-08	2.46746e-07
NT5C3B	17q21.2	-0.243366	1.223e-08	2.49294e-07
MAP4K5	14q22.1	-0.243343	1.22697e-08	2.49852e-07
EIF4E2	2q37.1	0.243328	1.22948e-08	2.5011e-07
RSPH14	22q11.22-q11.23	0.243221	1.24834e-08	2.5369e-07
CS	12q13.3	-0.243133	1.26394e-08	2.56467e-07
PWP1	12q23.3	-0.24313	1.26454e-08	2.56467e-07
ACTL6A	3q26.33	-0.243054	1.27807e-08	2.5895e-07
GPC4	Xq26.2	0.24302	1.28435e-08	2.59963e-07
IL1RL2	2q12.1	-0.242939	1.29906e-08	2.62676e-07
DHRS4L1	14q11.2	-0.242926	1.30144e-08	2.62893e-07
NGDN	14q11.2	-0.242891	1.30781e-08	2.63636e-07
PPM1E	17q22	-0.242885	1.30901e-08	2.63636e-07
RBP5	12p13.31	0.242885	1.30904e-08	2.63636e-07
SCN2A	2q24.3	-0.242843	1.31684e-08	2.64943e-07
HIVEP3	1p34.2	0.242749	1.33432e-08	2.68194e-07
DLG3	Xq13.1	-0.242736	1.33691e-08	2.68446e-07
LMAN1	18q21.32	-0.242657	1.35178e-08	2.71162e-07
RNF141	11p15.4|11p15	-0.242592	1.36428e-08	2.73398e-07
TNFSF8	9q32-q33.1	0.242555	1.37136e-08	2.74544e-07
CISD2	4q24	0.242538	1.3746e-08	2.74919e-07
SLC16A2	Xq13.2	-0.24235	1.41163e-08	2.82047e-07
ARHGAP5	14q12	-0.242307	1.4201e-08	2.83459e-07
SH3BGRL3	1p36.11	0.242233	1.43508e-08	2.86164e-07
BBS9	7p14.3	-0.242049	1.47271e-08	2.93379e-07
ATF1	12q13.12	-0.241997	1.48357e-08	2.95252e-07
TP73	1p36.32	0.241923	1.49902e-08	2.97786e-07
CCNI2	5q31.1	0.241922	1.49926e-08	2.97786e-07
NAA30	14q22.3	-0.241907	1.50249e-08	2.98133e-07
HEATR9	17q12	0.241867	1.51096e-08	2.99521e-07
DNPEP	2q35	0.241824	1.51995e-08	3.01006e-07
SPATA4	4q34.2	0.241803	1.52445e-08	3.01603e-07
FSIP1	15q14	0.241715	1.54347e-08	3.05066e-07
ZNF620	3p22.1	-0.241687	1.54952e-08	3.05962e-07
SIPA1	11q13.1	0.241647	1.5582e-08	3.07304e-07
FTCD	21q22.3	0.241642	1.55936e-08	3.07304e-07
MZB1	5q31.2	0.241623	1.56364e-08	3.07845e-07
TPMT	6p22.3	0.241614	1.5655e-08	3.07912e-07
CCL3L3	17q12	0.241585	1.5719e-08	3.08871e-07
NDRG2	14q11.2	-0.241566	1.57613e-08	3.094e-07
F8A1	Xq28	0.241453	1.60126e-08	3.14027e-07
CCT2	12q15	-0.241432	1.60613e-08	3.14677e-07
NFXL1	4p12	-0.241334	1.62823e-08	3.18697e-07
ACVR1	2q24.1	-0.241268	1.6435e-08	3.21064e-07
POF1B	Xq21.1	0.241268	1.6435e-08	3.21064e-07
KRT86	12q13.13	0.241223	1.6539e-08	3.22783e-07
PSME2	14q12	0.24112	1.67776e-08	3.27123e-07
KCNN4	19q13.31	0.240924	1.72464e-08	3.35938e-07
CCDC24	1p34.1	0.240851	1.74229e-08	3.39049e-07
ADNP2	18q23	-0.240743	1.76879e-08	3.43874e-07
ZNF491	19p13.2	-0.240714	1.77585e-08	3.4468e-07
CARD11	7p22.2	0.240712	1.77635e-08	3.4468e-07
SMARCA1	Xq25-q26.1	-0.240679	1.78469e-08	3.45965e-07
LRRC27	10q26.3	0.24064	1.79449e-08	3.47531e-07
LRRC8D	1p22.2	0.240591	1.80677e-08	3.49335e-07
PNMA1	14q24.3	-0.240589	1.80726e-08	3.49335e-07
ZNF674	Xp11.3	-0.240551	1.81702e-08	3.50885e-07
C19ORF48	19q13.33	-0.240536	1.82065e-08	3.5125e-07
HLA-F-AS1	6p22.1	0.240455	1.84146e-08	3.54711e-07
LYSMD4	15q26.3	0.240452	1.8421e-08	3.54711e-07
CDHR2	5q35.2	0.240339	1.87163e-08	3.60053e-07
IRX3	16q12.2	0.240324	1.87546e-08	3.60445e-07
TOX4	14q11.2	-0.24029	1.88436e-08	3.61812e-07
SLFN13	17q12	0.240273	1.88882e-08	3.62324e-07
XYLT2	17q21.33	0.240043	1.95042e-08	3.73785e-07
VEZF1	17q22	-0.239812	2.01437e-08	3.85673e-07
SIGLEC16	19q13.33	0.239563	2.08538e-08	3.98892e-07
ZNF569	19q13.12	-0.239492	2.10604e-08	4.02461e-07
FAM171A2	17q21.31	-0.23948	2.10942e-08	4.02725e-07
XPOT	12q14.2	-0.239449	2.11866e-08	4.04107e-07
CEP70	3q22.3	-0.239403	2.13219e-08	4.06304e-07
RAB4B	19q13.2	0.239377	2.13984e-08	4.07007e-07
CYB561	17q23.3	0.239377	2.13991e-08	4.07007e-07
CCL17	16q21	0.239356	2.14629e-08	4.07836e-07
HYDIN	16q22.2	0.239268	2.17272e-08	4.12469e-07
ACSF3	16q24.3	0.23926	2.17507e-08	4.12528e-07
VAMP5	2p11.2	0.239119	2.21812e-08	4.20296e-07
SAV1	14q22.1	-0.239067	2.23412e-08	4.22932e-07
IGSF8	1q23.2	0.239035	2.24397e-08	4.24398e-07
ATP1A3	19q13.2	0.239024	2.24745e-08	4.24659e-07
RIMKLB	12p13.31	-0.239006	2.25319e-08	4.25345e-07
CLPTM1L	5p15.33	0.238919	2.28059e-08	4.30114e-07
RASSF8	12p12.1	-0.238886	2.29088e-08	4.31653e-07
TNPO3	7q32.1	-0.238735	2.33954e-08	4.40409e-07
SLC35A4	5q31.3	0.238689	2.35453e-08	4.42819e-07
SLC5A10	17p11.2	0.238615	2.37867e-08	4.46943e-07
RAVER2	1p31.3	-0.238547	2.40119e-08	4.50754e-07
PCDHA11	5q31.3	-0.238469	2.42739e-08	4.55248e-07
LINC00494	20q13.13	0.238424	2.4426e-08	4.57675e-07
PTCRA	6p21.1	0.238329	2.47466e-08	4.63252e-07
ABHD16A	6p21.33	0.23831	2.48133e-08	4.6407e-07
SNX12	Xq13.1	-0.238262	2.4978e-08	4.66719e-07
TENT4B	16q12.1	-0.238213	2.51482e-08	4.69465e-07
FAM161A	2p15	-0.238199	2.51971e-08	4.69942e-07
NOL4L	20q11.21	-0.238146	2.53837e-08	4.72984e-07
REEP3	10q21.3	-0.237926	2.61668e-08	4.87127e-07
B3GALT1	2q24.3	-0.237864	2.63906e-08	4.9084e-07
CDK14	7q21.13	-0.237829	2.652e-08	4.92794e-07
NECAP2	1p36.13	0.237804	2.66096e-08	4.94004e-07
FBXW8	12q24.22	-0.237789	2.66641e-08	4.9456e-07
PIP4P2	8q21.3	-0.237727	2.68963e-08	4.98408e-07
CD180	5q12.3	0.237657	2.7154e-08	5.02722e-07
TBX15	1p12	-0.237531	2.76298e-08	5.11062e-07
ROPN1L	5p15.2	0.23748	2.78264e-08	5.14228e-07
PLEKHN1	1p36.33	0.23737	2.82531e-08	5.21635e-07
LRRN4	20p12.3	0.237284	2.85885e-08	5.27345e-07
PDP2	16q22.1	-0.23725	2.87226e-08	5.29335e-07
MACC1	7p21.1	0.237014	2.96697e-08	5.46291e-07
SELL	1q24.2	0.236959	2.98967e-08	5.49969e-07
C1ORF127	1p36.22	0.236946	2.99513e-08	5.50471e-07
TOGARAM2	2p23.2	0.236875	3.02443e-08	5.54847e-07
FCGR1CP	1q21.1	0.236875	3.02444e-08	5.54847e-07
CTSO	4q32.1	0.236819	3.04776e-08	5.58617e-07
DISP3	1p36.22	-0.236769	3.06882e-08	5.61967e-07
OPCML	11q25	-0.236704	3.09649e-08	5.66519e-07
EPPK1	8q24.3	0.236686	3.10388e-08	5.67358e-07
POT1	7q31.33	-0.236648	3.12025e-08	5.69834e-07
PPP1R9A	7q21.3	-0.236543	3.16569e-08	5.77609e-07
MYO1A	12q13.3	0.23652	3.17565e-08	5.78904e-07
TINAG	6p12.1	0.236509	3.18034e-08	5.79236e-07
PALM2	9q31.3	-0.236418	3.22035e-08	5.85994e-07
PFKFB4	3p21.31	0.236403	3.22691e-08	5.86657e-07
GZF1	20p11.21	-0.236357	3.24741e-08	5.89854e-07
C20ORF194	20p13	-0.236347	3.25166e-08	5.90095e-07
DYM	18q21.1	-0.236213	3.31195e-08	6.00495e-07
NCKAP1	2q32.1	-0.236158	3.33694e-08	6.04484e-07
HENMT1	1p13.3	0.236093	3.36702e-08	6.09385e-07
ZNF630	Xp11.23	-0.236029	3.39659e-08	6.14186e-07
SRSF12	6q15	-0.235969	3.4246e-08	6.18697e-07
GSTA2	6p12.2	0.235906	3.45442e-08	6.23526e-07
FGF12	3q28-q29	-0.235861	3.47589e-08	6.2684e-07
PYCR2	1q42.12	0.235826	3.49231e-08	6.2924e-07
FERMT2	14q22.1	-0.235565	3.61912e-08	6.51506e-07
TRAPPC12	2p25.3	0.235482	3.66042e-08	6.58353e-07
SLC12A3	16q13	0.235466	3.66837e-08	6.59196e-07
ZNF765	19q13.42	-0.235446	3.67884e-08	6.6049e-07
DGKA	12q13.2	0.235425	3.6891e-08	6.61742e-07
LTC4S	5q35.3	0.235347	3.72847e-08	6.68211e-07
NLGN4X	Xp22.32-p22.31	-0.235324	3.74027e-08	6.69338e-07
HEATR5A	14q12	-0.235322	3.74139e-08	6.69338e-07
ALCAM	3q13.11	-0.235256	3.77528e-08	6.74801e-07
VNN1	6q23.2	0.235202	3.80336e-08	6.79219e-07
TRMT5	14q23.1	-0.2349	3.96307e-08	7.07116e-07
TSPAN32	11p15.5	0.234891	3.96805e-08	7.07379e-07
TMEM219	16p11.2	0.234721	4.06083e-08	7.2328e-07
H2AFY	5q31.1	0.234688	4.07895e-08	7.25867e-07
ZBTB32	19q13.12	0.234607	4.1246e-08	7.33343e-07
MGAT3	22q13.1	0.234592	4.13277e-08	7.34149e-07
TMEM260	14q22.3	-0.234565	4.14791e-08	7.3619e-07
C9ORF116	9q34.3	0.234557	4.15245e-08	7.36294e-07
ABCC1	16p13.11	0.234551	4.15579e-08	7.36294e-07
KTN1	14q22.3	-0.234355	4.26832e-08	7.55568e-07
ZNF468	19q13.41	-0.234308	4.29571e-08	7.59749e-07
GRIN3A	9q31.1	0.234293	4.30455e-08	7.60646e-07
ZSCAN20	1p35.1	-0.234226	4.34391e-08	7.66929e-07
CALU	7q32.1	-0.234205	4.35587e-08	7.6837e-07
RHEX	1q32.1	0.23418	4.37119e-08	7.70398e-07
NONO	Xq13.1	-0.234094	4.42225e-08	7.78717e-07
WASL	7q31.32	-0.23406	4.44259e-08	7.81618e-07
SLC25A22	11p15.5	0.234034	4.45873e-08	7.83774e-07
C5ORF51	5p13.1	-0.234024	4.46441e-08	7.84089e-07
PARP9	3q21.1	0.233967	4.49912e-08	7.89497e-07
NAGK	2p13.3	0.233859	4.5654e-08	8.00433e-07
TUBB2B	6p25.2	-0.233766	4.62334e-08	8.09887e-07
PTPRN2	7q36.3	0.233759	4.62813e-08	8.10023e-07
MAGI1	3p14.1	-0.233738	4.64095e-08	8.1106e-07
IMPACT	18q11.2	-0.233737	4.64209e-08	8.1106e-07
PRKAG2	7q36.1	-0.233645	4.70017e-08	8.20496e-07
HMOX1	22q12.3	0.233605	4.72588e-08	8.24272e-07
ZNF639	3q26.33	-0.233535	4.77053e-08	8.31342e-07
PRR7	5q35.3	0.233486	4.80231e-08	8.36157e-07
GALNT14	2p23.1	0.233463	4.81734e-08	8.38052e-07
F5	1q24.2	0.233408	4.85314e-08	8.43552e-07
JCHAIN	4q13.3	0.233336	4.90094e-08	8.51128e-07
STK17B	2q32.3	0.233328	4.90628e-08	8.51321e-07
MKLN1	7q32.3	-0.233287	4.9335e-08	8.5531e-07
DIO1	1p32.3	0.233236	4.96784e-08	8.59816e-07
TMEM176B	7q36.1	0.233235	4.96802e-08	8.59816e-07
APOBEC3C	22q13.1	0.233175	5.00874e-08	8.66121e-07
LIG3	17q12	-0.233075	5.0768e-08	8.77139e-07
ARMCX5	Xq22.1	-0.233041	5.10021e-08	8.8043e-07
APOC1	19q13.32	0.23303	5.10771e-08	8.80971e-07
PSMB2	1p34.3	0.232914	5.18838e-08	8.94015e-07
KLRC3	12p13.2	0.232909	5.1922e-08	8.94015e-07
APPL1	3p14.3	-0.232891	5.20475e-08	8.95413e-07
ENKD1	16q22.1	0.232842	5.23904e-08	9.00543e-07
USP51	Xp11.21	-0.23278	5.28302e-08	9.0733e-07
EPHA1	7q34-q35	0.232689	5.34855e-08	9.17803e-07
MTMR12	5p13.3	-0.232568	5.43653e-08	9.32108e-07
PCSK7	11q23.3	0.232514	5.47642e-08	9.3815e-07
KLHL8	4q22.1	-0.232436	5.53384e-08	9.47183e-07
CD70	19p13.3	0.232389	5.56961e-08	9.52498e-07
TEAD2	19q13.33	-0.232336	5.6089e-08	9.58406e-07
FAM220A	7p22.1	-0.232271	5.65835e-08	9.65784e-07
GCHFR	15q15.1	0.232267	5.66166e-08	9.65784e-07
CNIH2	11q13.2	0.23219	5.72034e-08	9.7497e-07
RIMKLA	1p34.2	0.232181	5.72739e-08	9.75348e-07
PIK3IP1	22q12.2	0.232147	5.75412e-08	9.79074e-07
POU2AF1	11q23.1	0.232013	5.85864e-08	9.96018e-07
FBLN7	2q13-q14.1	0.231981	5.8838e-08	9.99453e-07
MYO10	5p15.1	-0.231969	5.89347e-08	9.99858e-07
GIMAP5	7q36.1	0.231965	5.89609e-08	9.99858e-07
GRIP1	12q14.3	-0.231885	5.96016e-08	1.00987e-06
CAPN7	3p25.1	-0.231749	6.07043e-08	1.02769e-06
CNPY3	6p21.1	0.231422	6.34288e-08	1.07292e-06
KIR3DL2	19q13.42	0.231093	6.62807e-08	1.12022e-06
RIN3	14q32.12	0.231071	6.64772e-08	1.1226e-06
NUDT21	16q13	-0.231022	6.6915e-08	1.12905e-06
LINC01091	4q28.1	-0.230951	6.75548e-08	1.13889e-06
SLC12A7	5p15.33	0.230934	6.77124e-08	1.1406e-06
SMAD2	18q21.1	-0.23089	6.811e-08	1.14634e-06
C3	19p13.3	0.230865	6.83402e-08	1.14925e-06
CCR7	17q21.2	0.23076	6.93091e-08	1.16458e-06
C2ORF49	2q12.2	-0.230745	6.94455e-08	1.1659e-06
NEIL1	15q24.2	0.230715	6.97263e-08	1.16964e-06
PIGB	15q21.3	0.230692	6.9939e-08	1.17223e-06
CSF3R	1p34.3	0.230614	7.06767e-08	1.18361e-06
DHRS7B	17p11.2	0.230581	7.09855e-08	1.1878e-06
PUS7	7q22.3	-0.230552	7.12626e-08	1.19145e-06
OXA1L	14q11.2	-0.230473	7.20191e-08	1.20227e-06
KCNJ10	1q23.2	0.230472	7.20287e-08	1.20227e-06
ADCYAP1R1	7p14.3	-0.230434	7.23953e-08	1.20739e-06
TMSB4XP8	4q22.1	0.230392	7.27948e-08	1.21305e-06
SUPT16H	14q11.2	-0.230379	7.29281e-08	1.21427e-06
CDC42BPB	14q32.32	-0.230352	7.31887e-08	1.2176e-06
AOAH	7p14.2	0.230323	7.34726e-08	1.22131e-06
PDZD7	10q24.31	0.230311	7.35904e-08	1.22227e-06
SP140L	2q37.1	0.230252	7.41682e-08	1.23085e-06
TNFRSF12A	16p13.3	0.230155	7.51398e-08	1.24595e-06
CHRNA6	8p11.21	0.230136	7.5325e-08	1.248e-06
PI4KB	1q21.3	0.23007	7.59974e-08	1.2581e-06
HELZ2	20q13.33	0.230052	7.61764e-08	1.26003e-06
NGLY1	3p24.2	-0.230039	7.63102e-08	1.26121e-06
UBR7	14q32.12	-0.229975	7.69614e-08	1.27093e-06
HPS1	10q24.2	0.229954	7.71775e-08	1.27346e-06
EFNB3	17p13.1	-0.229937	7.73535e-08	1.27532e-06
AMPH	7p14.1	-0.229844	7.83175e-08	1.29016e-06
TFEB	6p21.1	0.2298	7.87776e-08	1.29606e-06
ZNF473	19q13.33	-0.229798	7.88041e-08	1.29606e-06
PARP15	3q21.1	0.229755	7.92542e-08	1.3024e-06
TMEM37	2q14.2	0.229718	7.96394e-08	1.30767e-06
PDGFC	4q32.1	-0.229692	7.9923e-08	1.31041e-06
C1QTNF12	1p36.33	0.22969	7.99361e-08	1.31041e-06
AKR1C4	10p15.1	0.229609	8.08069e-08	1.32361e-06
RUFY4	2q35	0.229593	8.09768e-08	1.32531e-06
FAM169B	15q26.3	0.229574	8.11892e-08	1.32771e-06
MAFB	20q12	0.229562	8.13178e-08	1.32874e-06
RSPH1	21q22.3	0.229537	8.1579e-08	1.33193e-06
VIL1	2q35	0.229524	8.1721e-08	1.33317e-06
SRXN1	20p13	-0.229499	8.1999e-08	1.33662e-06
MAPK15	-	0.229465	8.23689e-08	1.34157e-06
ZNF317	19p13.2	-0.229382	8.32812e-08	1.35533e-06
ZMYND10	3p21.31	0.229343	8.37157e-08	1.36131e-06
ITM2A	Xq21.1	0.229337	8.37868e-08	1.36137e-06
COLCA1	11q23.1	-0.229308	8.41058e-08	1.36545e-06
C5ORF47	5q35.2	-0.229272	8.45089e-08	1.37089e-06
LYN	8q12.1	0.229203	8.52921e-08	1.38248e-06
CSNK2A3	11p15.4	-0.229153	8.5858e-08	1.39054e-06
STK10	5q35.1	0.229127	8.61477e-08	1.39411e-06
SHANK1	19q13.33	-0.229021	8.73735e-08	1.41282e-06
COG6	13q14.11	-0.228954	8.81562e-08	1.42433e-06
SWSAP1	19p13.2	0.228772	9.03064e-08	1.45791e-06
IRF8	16q24.1	0.228753	9.05289e-08	1.46033e-06
SEL1L3	4p15.2	0.228698	9.11978e-08	1.46994e-06
PRKCI	3q26.2	-0.228687	9.13302e-08	1.4709e-06
CC2D2A	4p15.32	0.228675	9.14705e-08	1.47199e-06
EIF2S3	Xp22.11	-0.228617	9.21788e-08	1.48221e-06
LYZ	12q15	0.228605	9.2327e-08	1.48341e-06
MPP5	14q23.3	-0.228536	9.31768e-08	1.49587e-06
MGAT1	5q35.3	0.228517	9.34104e-08	1.49843e-06
GALNT18	11p15.4	0.228425	9.45474e-08	1.51546e-06
CAPN5	11q13.5	0.228417	9.46509e-08	1.51592e-06
ESF1	20p12.1	-0.228401	9.48524e-08	1.51794e-06
CBX1	17q21.32	-0.228377	9.51486e-08	1.52128e-06
ZNF627	19p13.2	-0.228372	9.52121e-08	1.52128e-06
MILR1	17q23.3	0.228336	9.56777e-08	1.52751e-06
SLC16A10	6q21	-0.2283	9.613e-08	1.53352e-06
RGL4	22q11.23	0.228294	9.62076e-08	1.53355e-06
DNAAF4	15q21.3	0.228253	9.67304e-08	1.54066e-06
ZFP64	20q13.2	-0.228097	9.87439e-08	1.57149e-06
OR56B1	11p15.4	0.228043	9.94527e-08	1.58153e-06
CDK4	12q14.1	-0.228001	9.99986e-08	1.58895e-06
TRANK1	3p22.2	0.227969	1.00426e-07	1.59449e-06
MMP25	16p13.3	0.227883	1.01575e-07	1.61146e-06
ASB13	10p15.1	0.227844	1.02095e-07	1.61844e-06
TMEM82	1p36.21	0.227779	1.02974e-07	1.6311e-06
RASGRP4	19q13.2	0.227756	1.03294e-07	1.63363e-06
ZNF672	1q44	0.227756	1.03296e-07	1.63363e-06
EIF5	14q32.32	-0.227745	1.03434e-07	1.63452e-06
RALGPS2	1q25.2	-0.227731	1.03631e-07	1.63637e-06
OCIAD2	4p11	0.227702	1.04025e-07	1.64076e-06
DRC3	17p11.2	0.227699	1.04072e-07	1.64076e-06
RNF114	20q13.13	0.227668	1.04495e-07	1.64614e-06
GEMIN7	19q13.32	0.227652	1.04716e-07	1.64834e-06
SP5	2q31.1	0.22763	1.05016e-07	1.65178e-06
ABCC6P1	16p12.3	0.22753	1.06419e-07	1.67253e-06
PRKD1	14q12	-0.227511	1.06677e-07	1.67529e-06
ZNF280C	Xq26.1	-0.227414	1.08053e-07	1.69557e-06
TBCCD1	3q27.3	-0.227397	1.0829e-07	1.69798e-06
RAB39B	Xq28	0.227349	1.08985e-07	1.70754e-06
SNW1	14q24.3	-0.227291	1.09811e-07	1.71915e-06
BNIP3	10q26.3	0.227269	1.10129e-07	1.7228e-06
CLDN3	7q11.23	0.22726	1.10261e-07	1.72352e-06
COA7	1p32.3	-0.227232	1.10668e-07	1.72728e-06
RASGEF1A	10q11.21	0.227231	1.10692e-07	1.72728e-06
PATL1	11q12.1	-0.227226	1.10758e-07	1.72728e-06
MBD2	18q21.2	0.22719	1.11288e-07	1.7342e-06
GDAP1	8q21.11	-0.227166	1.11637e-07	1.7383e-06
KLF1	19p13.13	0.22712	1.12314e-07	1.74748e-06
LOC100240735	12q13.13	0.226947	1.14903e-07	1.7864e-06
BCO1	16q23.2	0.226917	1.15349e-07	1.79195e-06
HDGFL3	15q25.2	-0.226879	1.15936e-07	1.79968e-06
MYH8	17p13.1	0.226805	1.17069e-07	1.81587e-06
LOC344967	4p14	0.226736	1.18123e-07	1.83082e-06
BCL7A	12q24.31	-0.22669	1.18846e-07	1.84061e-06
RSL1D1	16p13.13	-0.226672	1.19125e-07	1.84351e-06
TPI1	12p13.31	0.226632	1.1976e-07	1.85191e-06
TNFSF10	3q26.31	0.226593	1.20374e-07	1.85999e-06
MOCS1	6p21.2	-0.226542	1.21167e-07	1.87081e-06
IFI30	19p13.11	0.226496	1.21916e-07	1.88093e-06
NOA1	4q12	-0.22634	1.24424e-07	1.91816e-06
NUBP1	16p13.13	0.226189	1.26919e-07	1.95513e-06
TSPAN1	1p34.1	0.22613	1.27901e-07	1.96876e-06
ARRDC1	9q34.3	0.2261	1.28394e-07	1.97484e-06
DNAAF1	16q24.1	0.22609	1.28572e-07	1.97608e-06
RBSN	3p25.1	-0.226011	1.29911e-07	1.99514e-06
MST1	3p21.31	0.22599	1.30261e-07	1.99899e-06
CUTC	10q24.2	0.225936	1.31178e-07	2.01153e-06
COPB1	11p15.2	-0.225922	1.31422e-07	2.01373e-06
XRN2	20p11.22	-0.225784	1.33816e-07	2.04886e-06
ZXDB	Xp11.21	-0.225749	1.34437e-07	2.05682e-06
SCFD1	14q12	-0.225737	1.34644e-07	2.05842e-06
ZNF45	19q13.31	-0.225674	1.35751e-07	2.07377e-06
MIOX	22q13.33	0.225594	1.37186e-07	2.09412e-06
GGTA1P	9q33.2	0.225551	1.37961e-07	2.10435e-06
MBTPS2	Xp22.12	-0.225535	1.38242e-07	2.10705e-06
PHC1	12p13.31	-0.225428	1.40186e-07	2.13505e-06
COL24A1	1p22.3	-0.22541	1.4051e-07	2.13838e-06
KRR1	12q21.2	-0.225327	1.42056e-07	2.16028e-06
SLC10A5	8q21.13	0.225259	1.43314e-07	2.17777e-06
ACYP2	2p16.2	0.225233	1.43792e-07	2.18339e-06
VAT1L	16q23.1	-0.225105	1.46229e-07	2.21872e-06
ZNF277	7q31.1	-0.224937	1.49463e-07	2.26609e-06
NCAPG2	7q36.3	-0.224923	1.4973e-07	2.26843e-06
ALG10B	12q12	-0.224767	1.52791e-07	2.31307e-06
FBXO6	1p36.22	0.224716	1.53822e-07	2.32693e-06
ALPK1	4q25	0.224707	1.53999e-07	2.32786e-06
PM20D2	6q15	-0.224678	1.54581e-07	2.33491e-06
PDE6B	4p16.3	0.224659	1.5495e-07	2.33874e-06
CUEDC1	17q22	-0.224575	1.56665e-07	2.36286e-06
PON3	7q21.3	0.224511	1.5798e-07	2.3809e-06
GXYLT1	12q12	-0.224434	1.59555e-07	2.40285e-06
BAK1	6p21.31	0.224404	1.60172e-07	2.41034e-06
IMP3	15q24.2	0.22438	1.60684e-07	2.41625e-06
CSE1L	20q13.13	-0.224298	1.62391e-07	2.4401e-06
ALOX12P2	17p13.1	0.224272	1.62956e-07	2.44677e-06
GAB3	Xq28	0.224248	1.6345e-07	2.45235e-06
PFN1	17p13.2	0.224216	1.64143e-07	2.46093e-06
JPH1	8q21.11	-0.22407	1.67267e-07	2.5059e-06
ZNF420	19q13.12	-0.224052	1.67674e-07	2.51014e-06
NUP205	7q33	-0.224025	1.68246e-07	2.51683e-06
SPAG4	20q11.22	0.223986	1.69101e-07	2.52774e-06
PCDHAC1	5q31.3	-0.223935	1.70222e-07	2.5417e-06
RBMX	Xq26.3	-0.223932	1.70286e-07	2.5417e-06
BLVRA	7p13	0.22391	1.70781e-07	2.54578e-06
APC2	19p13.3	-0.223909	1.70812e-07	2.54578e-06
CFAP53	18q21.1	0.223851	1.72102e-07	2.56312e-06
COL4A5	Xq22.3	-0.223819	1.72819e-07	2.57189e-06
GOLIM4	3q26.2	-0.223745	1.74473e-07	2.59459e-06
SS18L1	20q13.33	-0.223694	1.75626e-07	2.60982e-06
ZNF286A	17p12	-0.223665	1.76293e-07	2.6178e-06
URI1	19q12	-0.223647	1.76701e-07	2.62193e-06
TRAPPC3L	6q22.1	0.223638	1.76903e-07	2.62299e-06
HAPLN3	15q26.1	0.223588	1.78047e-07	2.63802e-06
TMEM132D	12q24.33	0.223575	1.78355e-07	2.64065e-06
RSPH9	6p21.1	0.223565	1.78583e-07	2.64169e-06
FABP6	5q33.3	0.223561	1.78687e-07	2.64169e-06
DHRS13	17q11.2	0.223534	1.79295e-07	2.64707e-06
ADGRF2	6p12.3	0.223534	1.79313e-07	2.64707e-06
RNF126	19p13.3	0.223526	1.79494e-07	2.6478e-06
WLS	1p31.3	-0.223437	1.81573e-07	2.67651e-06
APBB1IP	10p12.1	0.223335	1.83968e-07	2.70983e-06
TMEM102	17p13.1	0.223247	1.86087e-07	2.73905e-06
FGL2	7q11.23	0.223205	1.87094e-07	2.75186e-06
TUBGCP2	10q26.3	0.22319	1.8745e-07	2.7551e-06
ALKBH1	14q24.3	-0.223045	1.90997e-07	2.80518e-06
PDIA3	15q15.3	0.223022	1.91555e-07	2.81133e-06
UBE2F	2q37.3	0.222988	1.92416e-07	2.82191e-06
SIGLEC14	19q13.41	0.222979	1.92623e-07	2.82289e-06
LGALS9C	17p11.2	0.222942	1.93544e-07	2.83434e-06
BCL2L2	14q11.2	-0.222933	1.93769e-07	2.83557e-06
A1BG	19q13.43	0.222901	1.94592e-07	2.84555e-06
ARHGAP27	17q21.31	0.222833	1.96296e-07	2.86839e-06
METAP1D	2q31.1	-0.222756	1.98244e-07	2.89476e-06
PARP10	8q24.3	0.222694	1.99849e-07	2.91594e-06
AIF1L	9q34.12-q34.13	0.222689	1.99983e-07	2.91594e-06
CHEK1	11q24.2	-0.222674	2.00365e-07	2.9194e-06
CYTL1	4p16.2	-0.22265	2.00972e-07	2.92613e-06
LOC646762	7p14.3	-0.222546	2.03682e-07	2.96344e-06
METAP2	12q22	-0.222538	2.03904e-07	2.96388e-06
MTLN	2q13	0.222534	2.04006e-07	2.96388e-06
ACACA	17q12	-0.222516	2.04476e-07	2.96858e-06
HMGCS1	5p12	-0.222489	2.05176e-07	2.9766e-06
ADAM6	14q32.33	0.222438	2.06534e-07	2.99414e-06
FAS	10q23.31	0.222222	2.12373e-07	3.07659e-06
FREM1	9p22.3	-0.222133	2.14809e-07	3.10964e-06
ENPP6	4q35.1	0.222053	2.17026e-07	3.13949e-06
POMC	2p23.3	0.221965	2.195e-07	3.173e-06
UNC5CL	6p21.1	0.221947	2.19985e-07	3.17773e-06
SRRD	22q12.1	-0.221911	2.21015e-07	3.19034e-06
LRIG1	3p14.1	-0.221893	2.21541e-07	3.19564e-06
CCR8	3p22.1	0.221852	2.22701e-07	3.21008e-06
MTSS1	8q24.13	-0.221829	2.23364e-07	3.21733e-06
LILRB1	19q13.42	0.221815	2.23751e-07	3.2206e-06
C17ORF49	17p13.1	0.22175	2.25627e-07	3.2453e-06
DRAM2	1p13.3	0.2217	2.27078e-07	3.26384e-06
SRP54	14q13.2	-0.221689	2.2739e-07	3.266e-06
WNK4	17q21.2	-0.221679	2.27703e-07	3.26817e-06
TRIM38	6p22.2	0.221598	2.30085e-07	3.30001e-06
RNASE6	14q11.2	0.221586	2.30432e-07	3.30264e-06
CDK2AP2	11q13.2	0.221493	2.33204e-07	3.34e-06
GPBAR1	2q35	0.221452	2.34424e-07	3.35509e-06
SLC25A45	11q13.1	0.221428	2.35126e-07	3.36275e-06
LRIG2	1p13.2	-0.221314	2.38602e-07	3.41004e-06
GPRC5B	16p12.3	-0.221082	2.45789e-07	3.51019e-06
TBC1D23	3q12.1-q12.2	-0.221077	2.45957e-07	3.51019e-06
ZBTB10	8q21.13	-0.221027	2.47521e-07	3.53002e-06
XRCC4	5q14.2	0.221019	2.47765e-07	3.53101e-06
AMMECR1	Xq23	-0.220857	2.52949e-07	3.60234e-06
TRIP11	14q32.12	-0.220826	2.53967e-07	3.61429e-06
DHRS4-AS1	14q11.2	-0.220778	2.55531e-07	3.63399e-06
PMS2P4	7q11.21	0.220726	2.57215e-07	3.65535e-06
RSRC1	3q25.32	-0.2207	2.58092e-07	3.66523e-06
ZNF615	19q13.41	-0.22059	2.61736e-07	3.71437e-06
UBE2G2	21q22.3	0.220573	2.623e-07	3.71976e-06
USF1	1q23.3	0.220547	2.63153e-07	3.72924e-06
LVRN	5q23.1	-0.220527	2.63848e-07	3.73646e-06
LETMD1	12q13.12	-0.220521	2.64054e-07	3.73675e-06
RPP14	3p14.3	-0.220482	2.65344e-07	3.75238e-06
SIL1	5q31.2	0.220424	2.67346e-07	3.77805e-06
TNFSF9	19p13.3	0.220377	2.68919e-07	3.79762e-06
SUN1	7p22.3	-0.220348	2.69945e-07	3.80943e-06
SPINT1	15q15.1	0.220323	2.70809e-07	3.81895e-06
LRRC25	19p13.11	0.220241	2.73651e-07	3.85634e-06
RNF166	16q24.2-q24.3	0.220225	2.74207e-07	3.86147e-06
TSPAN8	12q21.1	0.220171	2.76104e-07	3.88548e-06
SPAG9	17q21.33	-0.220161	2.76448e-07	3.8876e-06
SIGLEC11	19q13.33	0.220087	2.79039e-07	3.92131e-06
HSP90AA1	14q32.31	-0.220068	2.79737e-07	3.92839e-06
HAUS4	14q11.2	-0.219755	2.91084e-07	4.08489e-06
FAM210B	20q13.2	-0.219676	2.94032e-07	4.1234e-06
LSG1	3q29	-0.219516	3.00071e-07	4.20517e-06
KCNIP4	4p15.31-p15.2	0.219504	3.00507e-07	4.20835e-06
ADCY7	16q12.1	0.219467	3.0192e-07	4.22521e-06
JPT1	17q25.1	0.219374	3.05531e-07	4.27278e-06
C15ORF41	15q14	-0.219358	3.06146e-07	4.27841e-06
TRIM31	6p22.1	0.219208	3.12023e-07	4.35526e-06
PPME1	11q13.4	0.219207	3.12077e-07	4.35526e-06
CIR1	2q31.1	0.2192	3.12342e-07	4.35595e-06
INAVA	1q32.1	0.219162	3.13855e-07	4.37185e-06
OSBPL1A	18q11.2	-0.21916	3.13915e-07	4.37185e-06
STAG2	Xq25	-0.219135	3.14917e-07	4.38106e-06
HPS6	10q24.32	0.219133	3.15011e-07	4.38106e-06
MKRN2	3p25.2	-0.219118	3.15603e-07	4.38627e-06
USP30	12q24.11	-0.219024	3.19384e-07	4.43577e-06
ATXN10	22q13.31	-0.219017	3.19678e-07	4.43679e-06
SPTY2D1	11p15.1	-0.218988	3.2086e-07	4.45014e-06
C1ORF74	1q32.2	0.218977	3.21293e-07	4.45308e-06
NME8	7p14.1	0.21897	3.21578e-07	4.45398e-06
LRP11	6q25.1	-0.218951	3.22336e-07	4.46142e-06
LOXHD1	18q21.1	-0.218868	3.25745e-07	4.5055e-06
CLIC5	6p21.1	0.218802	3.28474e-07	4.53938e-06
PRDM11	11p11.2	-0.218798	3.28644e-07	4.53938e-06
KIR2DL4	19q13.42	0.2187	3.32767e-07	4.59319e-06
EXOC6	10q23.33	-0.218652	3.34788e-07	4.61793e-06
NCF4	22q12.3	0.218638	3.35374e-07	4.62085e-06
SIGLEC7	19q13.41	0.218636	3.35458e-07	4.62085e-06
GPR137C	14q22.1	-0.218529	3.40012e-07	4.68039e-06
SPACA9	9q34.13	0.218507	3.40982e-07	4.69054e-06
TRAF1	9q33.2	0.218485	3.4191e-07	4.7001e-06
JMJD8	16p13.3	0.21845	3.43425e-07	4.71771e-06
CCDC22	Xp11.23	0.218442	3.43791e-07	4.71952e-06
EPG5	18q12.3-q21.1	-0.218388	3.46125e-07	4.74834e-06
SEL1L	14q31.1	-0.218348	3.47869e-07	4.76397e-06
CARHSP1	16p13.2	0.218348	3.47873e-07	4.76397e-06
CCL3	17q12	0.218346	3.47973e-07	4.76397e-06
FAM114A1	4p14	-0.218301	3.49931e-07	4.78533e-06
THPO	3q27.1	0.218297	3.50115e-07	4.78533e-06
MAP2K5	15q23	-0.218294	3.50244e-07	4.78533e-06
C18ORF54	18q21.2	-0.21823	3.53116e-07	4.82129e-06
STAG3	7q22.1	0.218155	3.56442e-07	4.86342e-06
RESF1	12p11.21	0.218141	3.57108e-07	4.86922e-06
IFNAR2	21q22.11	0.218134	3.57389e-07	4.86976e-06
FGF20	8p22	0.218104	3.58767e-07	4.88524e-06
PPP2R5E	14q23.2	-0.218055	3.60962e-07	4.91181e-06
SLC35E3	12q15	-0.217896	3.68298e-07	5.00826e-06
GALNT11	7q36.1|7q36.1	0.217876	3.69239e-07	5.01768e-06
IFRD1	7q31.1	-0.217771	3.74112e-07	5.08047e-06
RAB36	22q11.23	0.217737	3.75719e-07	5.09886e-06
ZYG11B	1p32.3	-0.217716	3.76742e-07	5.1093e-06
HSPD1	2q33.1	-0.217655	3.7966e-07	5.14542e-06
GPLD1	6p22.3	-0.217644	3.80181e-07	5.14903e-06
THOC5	22q12.2	-0.217613	3.81668e-07	5.1657e-06
CHDH	3p21.1	0.217434	3.90344e-07	5.27958e-06
PIFO	1p13.2	0.217404	3.91808e-07	5.29584e-06
RAF1	3p25.2	-0.217394	3.92282e-07	5.29704e-06
AGAP2	12q14.1	0.217392	3.92422e-07	5.29704e-06
ADAM11	17q21.31	-0.217372	3.93367e-07	5.30624e-06
LRPPRC	2p21	-0.217258	3.99051e-07	5.37933e-06
RBM23	14q11.2	-0.21725	3.99466e-07	5.38132e-06
ARMC8	3q22.3	-0.217188	4.02605e-07	5.42e-06
NOG	17q22	-0.217106	4.06755e-07	5.47221e-06
DLST	14q24.3	-0.21683	4.21058e-07	5.65804e-06
ODF2L	1p22.3	0.216829	4.21129e-07	5.65804e-06
PYGO1	15q21.3	-0.216805	4.22419e-07	5.6716e-06
AZIN1	8q22.3	-0.216792	4.23097e-07	5.67692e-06
TSGA10IP	11q13.1	0.21675	4.25335e-07	5.70316e-06
GULP1	2q32.1-q32.2	-0.216715	4.27181e-07	5.72412e-06
SLC9A9	3q24	0.216664	4.2995e-07	5.75739e-06
BTG1	12q21.33	0.216583	4.34315e-07	5.81198e-06
SLC39A5	12q13.3	0.216533	4.37039e-07	5.84457e-06
ALDH3B1	11q13.2	0.216492	4.39308e-07	5.87102e-06
CFAP298	21q22.11	0.21648	4.39946e-07	5.87565e-06
PPP1R7	2q37.3	0.216295	4.5026e-07	6.00942e-06
TPM1	15q22.2	0.216209	4.55112e-07	6.07016e-06
SLC25A6	Xp22.33 and Yp11.2	-0.216138	4.59168e-07	6.12021e-06
CFB	6p21.33	0.216114	4.60553e-07	6.13462e-06
LY6K	8q24.3	-0.216082	4.6237e-07	6.15476e-06
MAP3K14	17q21.31	0.216034	4.65195e-07	6.18829e-06
CLRN3	10q26.2	0.215906	4.72645e-07	6.28325e-06
HMGN3	6q14.1	0.215843	4.76387e-07	6.32585e-06
IL15	4q31.21	0.215842	4.76476e-07	6.32585e-06
SLC38A2	12q13.11	-0.215746	4.82219e-07	6.39507e-06
PNPLA2	11p15.5	0.215744	4.82324e-07	6.39507e-06
C11ORF86	11q13.2	0.215564	4.93246e-07	6.5356e-06
SOAT2	12q13.13	0.215543	4.94552e-07	6.54679e-06
KCNA3	1p13.3	0.21554	4.9474e-07	6.54679e-06
APOL4	22q12.3	0.215527	4.95568e-07	6.55344e-06
ZHX1	8q24.13	-0.21551	4.96592e-07	6.5627e-06
ARCN1	11q23.3	-0.215454	5.00068e-07	6.6043e-06
FRMD6	14q22.1	-0.215445	5.00595e-07	6.60694e-06
IFT52	20q13.12	-0.215203	5.15925e-07	6.80481e-06
EIF1	17q21.2	-0.215137	5.20153e-07	6.85611e-06
TOX2	20q13.12	0.215073	5.24351e-07	6.90692e-06
RB1CC1	8q11.23	-0.215045	5.26196e-07	6.9267e-06
OPTN	10p13	0.215036	5.26763e-07	6.92965e-06
SMIM32	5q31.1	0.215017	5.28031e-07	6.9418e-06
NDUFA4L2	12q13.3	0.214993	5.29572e-07	6.95752e-06
IL34	16q22.1	0.214964	5.31488e-07	6.97816e-06
BLK	8p23.1	0.214945	5.3274e-07	6.99005e-06
FBXO41	2p13.2	0.214891	5.36349e-07	7.03283e-06
APOC2	19q13.32	0.214848	5.39207e-07	7.06571e-06
SLC35G2	3q22.3	-0.214702	5.49037e-07	7.18985e-06
ATP7A	Xq21.1	-0.214696	5.49445e-07	7.19053e-06
CAPSL	5p13.2	0.214682	5.5044e-07	7.19889e-06
CCL15	17q12	0.214563	5.5861e-07	7.301e-06
LYST	1q42.3	0.214556	5.59104e-07	7.30274e-06
LAMC1	1q25.3	-0.21454	5.60203e-07	7.31236e-06
SLC7A11	4q28.3	-0.214531	5.60833e-07	7.31585e-06
LRRC58	3q13.33	-0.214509	5.6237e-07	7.33115e-06
RHOF	12q24.31	0.214475	5.64704e-07	7.35682e-06
PLEKHF1	19q12	0.214452	5.6635e-07	7.37336e-06
PCMTD2	20q13.33	-0.214447	5.66704e-07	7.37336e-06
DPY19L3	19q13.11	-0.214369	5.72192e-07	7.43997e-06
ZNF681	19p12	-0.214334	5.74705e-07	7.46783e-06
AGRN	1p36.33	0.214316	5.75968e-07	7.47944e-06
CHMP2B	3p11.2	-0.214229	5.82218e-07	7.55573e-06
MYH13	17p13.1	0.214184	5.85449e-07	7.59277e-06
RXYLT1	12q14.2	-0.214109	5.90954e-07	7.65925e-06
WASF3	13q12.13	-0.214101	5.9149e-07	7.66128e-06
PNPLA8	7q31.1	-0.214054	5.94983e-07	7.70158e-06
INTS4	11q14.1	-0.213998	5.99103e-07	7.7495e-06
SEMA6D	15q21.1	-0.213993	5.99454e-07	7.7495e-06
ZNF445	3p21.31	-0.213973	6.0098e-07	7.76426e-06
HSFX2	Xq28	0.21393	6.04144e-07	7.80015e-06
BASP1	5p15.1	0.213764	6.16707e-07	7.95726e-06
DLG5	10q22.3	-0.213671	6.23773e-07	8.04328e-06
ARAP2	4p14	0.213641	6.26114e-07	8.06831e-06
CUL5	11q22.3	-0.213618	6.27852e-07	8.08555e-06
TNFRSF18	1p36.33	0.213461	6.40197e-07	8.23927e-06
TMEM134	11q13.2	0.213422	6.4325e-07	8.27329e-06
CRCP	7q11.21	-0.2134	6.45015e-07	8.28859e-06
CYP2C18	10q23.33	0.213397	6.45261e-07	8.28859e-06
SLC6A20	3p21.31	0.213391	6.45686e-07	8.28877e-06
HIF1A	14q23.2	-0.213337	6.50048e-07	8.33946e-06
SLC28A3	9q21.32-q21.33	0.213277	6.54835e-07	8.39554e-06
CCDC69	5q33.1	0.213248	6.57171e-07	8.42013e-06
SYTL2	11q14.1	0.213231	6.58595e-07	8.43303e-06
NFAM1	22q13.2	0.213221	6.59356e-07	8.43742e-06
ZC3H8	2q14.1	-0.213208	6.60474e-07	8.44637e-06
NEMF	14q21.3	-0.213167	6.63756e-07	8.48296e-06
EMBP1	1p11.2	0.213106	6.68831e-07	8.54241e-06
RALGAPB	20q11.23	-0.213093	6.6991e-07	8.55078e-06
KPNA4	3q25.33	-0.213022	6.75778e-07	8.62023e-06
UPK1B	3q13.32	0.212934	6.83113e-07	8.70829e-06
FOXJ3	1p34.2	0.21291	6.85154e-07	8.72879e-06
NEK4	3p21.1	-0.212819	6.92874e-07	8.82157e-06
SAMD4B	19q13.2	-0.212731	7.00406e-07	8.90916e-06
PHF8	Xp11.22	-0.212728	7.00636e-07	8.90916e-06
FKBP15	9q32	0.212721	7.01247e-07	8.91132e-06
WDR20	14q32.31	-0.212699	7.03172e-07	8.93015e-06
HSD11B1L	19p13.3	0.212668	7.05785e-07	8.9577e-06
DENND2A	7q34	-0.212582	7.13286e-07	9.04721e-06
DYNLRB2	16q23.2	0.212533	7.1766e-07	9.09698e-06
SLC22A2	6q25.3	0.212517	7.19031e-07	9.10863e-06
LOC100130872	4p16.3	0.212503	7.20243e-07	9.11826e-06
NPTN	15q24.1	-0.212481	7.22197e-07	9.13726e-06
UBXN7	3q29	-0.212456	7.24422e-07	9.15967e-06
ASXL3	18q12.1	-0.212435	7.263e-07	9.17223e-06
CD80	3q13.33	0.212435	7.26324e-07	9.17223e-06
PPM1A	14q23.1	-0.212421	7.27511e-07	9.18147e-06
LRP6	12p13.2	-0.21236	7.33048e-07	9.24556e-06
ELOVL1	1p34.2	0.212291	7.39296e-07	9.31327e-06
ZNF623	8q24.3	-0.21229	7.39339e-07	9.31327e-06
RABGEF1	7q11.21	-0.212238	7.44113e-07	9.36756e-06
ZNF250	8q24.3	-0.212109	7.55929e-07	9.50887e-06
MAPK6	15q21.2	-0.212105	7.5628e-07	9.50887e-06
PPP2R3C	14q13.2	-0.212088	7.57903e-07	9.52334e-06
EMC10	19q13.33	0.21208	7.58606e-07	9.52624e-06
BFAR	16p13.12	-0.212023	7.63964e-07	9.58755e-06
MEX3A	1q22	-0.211974	7.68497e-07	9.63845e-06
AVPR1A	12q14.2	-0.211907	7.74912e-07	9.71287e-06
SPIN3	Xp11.21	-0.211878	7.77611e-07	9.74065e-06
SRPK2	7q22.3	-0.211841	7.81152e-07	9.77894e-06
CP	3q24-q25.1	0.211818	7.8337e-07	9.80063e-06
SLC25A40	7q21.12	-0.2118	7.85072e-07	9.81583e-06
TMEM62	15q15.2	0.211751	7.89847e-07	9.86942e-06
RPS5	19q13.43	-0.211648	7.99836e-07	9.98205e-06
TYRO3	15q15.1	-0.211647	7.99898e-07	9.98205e-06
RAD1	5p13.2	-0.211641	8.00469e-07	9.98205e-06
TFR2	7q22.1	0.211638	8.0084e-07	9.98205e-06
LIN52	14q24.3	-0.211625	8.02059e-07	9.99108e-06
RAB11FIP5	2p13.2	0.211594	8.05109e-07	1.00229e-05
RBM38	20q13.31	0.211543	8.1015e-07	1.00746e-05
B3GNT4	12q24.31	0.211542	8.10259e-07	1.00746e-05
FAM83H	8q24.3	0.211519	8.12525e-07	1.00965e-05
KCNMB1	5q35.1	0.211507	8.13692e-07	1.0098e-05
ZNF480	19q13.41	-0.211507	8.13754e-07	1.0098e-05
TMEM254	10q22.3	0.211503	8.14146e-07	1.0098e-05
FXYD5	19q13.12	0.211463	8.18138e-07	1.014e-05
ZFAND2B	2q35	0.211459	8.1854e-07	1.014e-05
DPH3P1	20q13.33	-0.211445	8.19868e-07	1.0148e-05
ZFP1	16q23.1	-0.211442	8.20188e-07	1.0148e-05
SLC44A1	9q31.1-q31.2	-0.211418	8.22607e-07	1.01717e-05
KMT5B	11q13.2	-0.211328	8.31745e-07	1.02784e-05
YAP1	11q22.1	-0.211261	8.38573e-07	1.03564e-05
NXPE4	11q23.2	0.211226	8.42154e-07	1.03943e-05
SPECC1L	22q11.23	-0.211218	8.42899e-07	1.03971e-05
SAMD9	7q21.2	0.211212	8.43564e-07	1.0399e-05
PAX9	14q13.3	0.211183	8.46515e-07	1.0429e-05
SRRM3	7q11.23	-0.211164	8.48476e-07	1.04468e-05
CD40LG	Xq26.3	0.211155	8.49438e-07	1.04522e-05
KCTD6	3p14.3	-0.211111	8.5404e-07	1.05025e-05
COX6A2	16p11.2	0.211098	8.55386e-07	1.05126e-05
TMEM251	14q32.12	-0.211073	8.57931e-07	1.05375e-05
CLEC2B	12p13.31	0.211068	8.58459e-07	1.05375e-05
TXNRD1	12q23.3	-0.211052	8.60143e-07	1.05513e-05
PPCS	1p34.2	0.211048	8.60622e-07	1.05513e-05
DNMBP	10q24.2	-0.211036	8.61839e-07	1.05563e-05
PIK3CA	3q26.32	-0.211034	8.62082e-07	1.05563e-05
GBAP1	1q22	0.210989	8.66762e-07	1.06072e-05
KLHL6	3q27.1	0.210967	8.69146e-07	1.06283e-05
TNPO1	5q13.2	-0.210963	8.69538e-07	1.06283e-05
CXORF21	Xp21.2	0.210921	8.74058e-07	1.06771e-05
CEACAM21	19q13.2	0.210889	8.77447e-07	1.0712e-05
SLC24A4	14q32.12	0.210884	8.77994e-07	1.07122e-05
AGXT2	5p13.2	0.210841	8.82557e-07	1.07613e-05
UGDH	4p14	-0.210632	9.05368e-07	1.10328e-05
OPHN1	Xq12	-0.210581	9.10975e-07	1.10944e-05
LBX2-AS1	2p13.1	0.210529	9.16783e-07	1.11584e-05
ZNF566	19q13.12	-0.210485	9.21663e-07	1.12111e-05
CHM	Xq21.2	-0.210471	9.232e-07	1.1223e-05
WDR49	3q26.1	0.210381	9.33427e-07	1.13405e-05
ZNF595	4p16.3	-0.210357	9.36111e-07	1.13663e-05
RAB24	5q35.3	0.210344	9.37565e-07	1.13771e-05
NCDN	1p34.3	0.210306	9.41901e-07	1.14228e-05
ELAVL2	9p21.3	-0.210198	9.54391e-07	1.15673e-05
OAS2	12q24.13	0.210136	9.61572e-07	1.16474e-05
MATN3	2p24.1	-0.210107	9.64907e-07	1.16808e-05
WFDC12	20q13.12	0.209945	9.84098e-07	1.19059e-05
IREB2	15q25.1	-0.209931	9.85754e-07	1.19188e-05
CLEC7A	12p13.2	0.209892	9.90428e-07	1.19682e-05
GCSAM	3q13.2	0.209811	1.00021e-06	1.20791e-05
UTP20	12q23.2	-0.209785	1.00337e-06	1.211e-05
SLC6A12	12p13.33	0.209742	1.00862e-06	1.21662e-05
RPL7	8q21.11	-0.209719	1.01149e-06	1.21935e-05
ARAP1	11q13.4	0.209696	1.01424e-06	1.22193e-05
PCDH19	Xq22.1	-0.209676	1.01671e-06	1.22418e-05
MCM7	7q22.1	-0.209617	1.02396e-06	1.23217e-05
SLC26A2	5q32	-0.209571	1.02974e-06	1.23837e-05
GLIPR2	9p13.3	0.209566	1.03033e-06	1.23837e-05
SNX11	17q21.32	0.209485	1.0405e-06	1.24983e-05
SLC37A2	11q24.2	0.209466	1.04296e-06	1.25205e-05
TMEM97	17q11.2	-0.209432	1.04714e-06	1.25632e-05
DNAJC15	13q14.11	0.209414	1.04947e-06	1.25837e-05
RALGAPA1	14q13.2	-0.209347	1.05801e-06	1.26785e-05
SLC13A1	7q31.32	0.209296	1.06458e-06	1.27497e-05
RYBP	3p13	-0.209242	1.07151e-06	1.2825e-05
TSC22D2	3q25.1	-0.209227	1.07351e-06	1.28414e-05
ANKMY2	7p21.1	-0.209206	1.07625e-06	1.28666e-05
MTUS1	8p22	-0.209139	1.08495e-06	1.29628e-05
CPNE7	16q24.3	0.209118	1.08767e-06	1.29877e-05
C21ORF62	21q22.11	0.209088	1.0917e-06	1.30281e-05
TMEM39A	3q13.33	-0.209045	1.09733e-06	1.30876e-05
TAPBPL	12p13.31	0.208952	1.10971e-06	1.32274e-05
NFATC1	18q23	0.208937	1.11175e-06	1.32438e-05
RTN3	11q13.1	-0.208927	1.1131e-06	1.32522e-05
YLPM1	14q24.3	-0.208876	1.11997e-06	1.33261e-05
GPRC5A	12p13.1	-0.208857	1.12257e-06	1.33491e-05
PSMA8	18q11.2	0.208787	1.13197e-06	1.3453e-05
ABRACL	6q24.1	0.208764	1.13524e-06	1.34839e-05
CASC2	10q26.11	0.208752	1.13682e-06	1.34947e-05
MPC2	1q24.2	0.208736	1.139e-06	1.35127e-05
CSF2RA	Xp22.33 and Yp11.2	0.208675	1.14741e-06	1.36044e-05
MYO1B	2q32.3	-0.208619	1.15524e-06	1.36893e-05
LINC00324	17p13.1	0.20854	1.16627e-06	1.38118e-05
NUP155	5p13.2	-0.208492	1.17301e-06	1.38789e-05
SGCG	13q12.12	0.20849	1.17331e-06	1.38789e-05
PRSS8	16p11.2	0.208353	1.19277e-06	1.41008e-05
ZNF275	Xq28	-0.208318	1.1978e-06	1.4152e-05
IL12B	5q33.3	0.208249	1.20776e-06	1.42614e-05
ZDHHC14	6q25.3	0.208239	1.20929e-06	1.4271e-05
SDC3	1p35.2	0.208213	1.21298e-06	1.43062e-05
NOM1	7q36.3	-0.208168	1.21967e-06	1.43767e-05
C2CD5	12p12.1	-0.208152	1.22201e-06	1.43959e-05
KIAA0586	14q23.1	-0.208144	1.22321e-06	1.4396e-05
LINC00092	9q22.32	0.208142	1.22345e-06	1.4396e-05
SIN3A	15q24.2	-0.208123	1.2262e-06	1.44137e-05
CEBPE	14q11.2	0.208122	1.22637e-06	1.44137e-05
ACP2	11p11.2|11p12-p11	0.208085	1.23178e-06	1.44688e-05
SOD3	4p15.2	0.208068	1.23438e-06	1.44909e-05
SNX13	7p21.1	-0.208048	1.2373e-06	1.45167e-05
TMEM101	17q21.31	-0.207979	1.24767e-06	1.46299e-05
CLDN12	7q21.13	-0.207939	1.25359e-06	1.46907e-05
UTP23	8q24.11	-0.207914	1.25738e-06	1.47266e-05
GOLPH3	5p13.3	-0.207897	1.26004e-06	1.47491e-05
IFIT2	10q23.31	0.207845	1.26793e-06	1.48329e-05
KLRC1	12p13.2	0.207832	1.26981e-06	1.48463e-05
RGS12	4p16.3	0.207649	1.29807e-06	1.51679e-05
MECOM	3q26.2	-0.207611	1.30399e-06	1.52284e-05
TRIM69	15q21.1	0.207494	1.32231e-06	1.54333e-05
DHX36	3q25.2	-0.207478	1.32493e-06	1.54549e-05
ARHGAP6	Xp22.2	-0.207433	1.33211e-06	1.55225e-05
NCR1	19q13.42	0.207432	1.33226e-06	1.55225e-05
SLC23A2	20p13	-0.207425	1.33337e-06	1.55265e-05
ZNF215	11p15.4	0.207395	1.33816e-06	1.55733e-05
CCT4	2p15	-0.20738	1.34064e-06	1.55931e-05
TRIM34	11p15.4	0.207366	1.34275e-06	1.56087e-05
CHD4	12p13.31	-0.207273	1.35791e-06	1.57759e-05
RPL4	15q22.31	-0.207253	1.36116e-06	1.58045e-05
PIGH	14q24.1	-0.207199	1.36991e-06	1.5897e-05
B3GNT5	3q27.1	-0.207162	1.37602e-06	1.59587e-05
ZFR	5p13.3	-0.207092	1.3875e-06	1.60825e-05
ANPEP	15q26.1	0.207083	1.38904e-06	1.60912e-05
NR6A1	9q33.3	-0.207046	1.39521e-06	1.61534e-05
LRCH3	3q29	-0.207031	1.39781e-06	1.61742e-05
GKAP1	9q21.32	-0.207019	1.39979e-06	1.61878e-05
BIN1	2q14.3	0.206992	1.40431e-06	1.62307e-05
TMTC4	13q32.3	-0.206926	1.41531e-06	1.63486e-05
NRDE2	14q32.11	-0.206901	1.41969e-06	1.63898e-05
RBKS	2p23.2	0.206883	1.42261e-06	1.64043e-05
RNMT	18p11.21	-0.206882	1.42288e-06	1.64043e-05
CAPZA2	7q31.2	-0.206879	1.42338e-06	1.64043e-05
CGGBP1	3p11.1	-0.206827	1.43227e-06	1.64972e-05
AHSA1	14q24.3	-0.206654	1.46215e-06	1.68318e-05
TMED10P1	8q24.3	-0.206649	1.463e-06	1.68321e-05
BACE2	21q22.2-q22.3	-0.206628	1.46668e-06	1.68601e-05
RUNDC1	17q21.31	0.206622	1.4677e-06	1.68601e-05
CARNS1	11q13.2	0.206621	1.46795e-06	1.68601e-05
THAP5	7q31.1	-0.206613	1.46936e-06	1.68667e-05
ACMSD	2q21.3	0.206563	1.47798e-06	1.6956e-05
ARMCX1	Xq22.1	-0.206529	1.48404e-06	1.70067e-05
EXOC5	14q22.3	-0.206529	1.48409e-06	1.70067e-05
FKBP4	12p13.33	-0.206506	1.48815e-06	1.70436e-05
TREML1	6p21.1	0.206488	1.4914e-06	1.70712e-05
LINC02694	15q14	0.206457	1.49689e-06	1.71243e-05
ARL4A	7p21.3	-0.206443	1.49932e-06	1.71424e-05
C2ORF50	2p25.1	-0.206395	1.50799e-06	1.72318e-05
CRYBB3	22q11.23	0.206385	1.5098e-06	1.72427e-05
QSER1	11p13	-0.206242	1.53565e-06	1.7528e-05
TCP1	6q25.3	-0.206231	1.53769e-06	1.75413e-05
ARNT2	15q25.1	-0.206204	1.54273e-06	1.75889e-05
CCR1	3p21.31	0.206169	1.54913e-06	1.76518e-05
MBIP	14q13.3	-0.206108	1.56031e-06	1.77692e-05
GMDS	6p25.3	0.20607	1.56751e-06	1.78412e-05
LINC00526	18p11.31	0.206045	1.57211e-06	1.78764e-05
SLC25A34	1p36.21	0.206044	1.57238e-06	1.78764e-05
RAB40B	17q25.3	-0.206011	1.57854e-06	1.79364e-05
MYO7B	2q14.3	0.205988	1.58283e-06	1.79687e-05
CES4A	16q22.1	-0.205986	1.58317e-06	1.79687e-05
ZNF101	19p13.11	0.205927	1.59433e-06	1.80853e-05
TLK1	2q31.1	-0.205915	1.59671e-06	1.8102e-05
VPS28	8q24.3	0.205889	1.60164e-06	1.81477e-05
SALL2	14q11.2	-0.205866	1.60594e-06	1.81862e-05
MAMSTR	19q13.33	-0.205809	1.61685e-06	1.82995e-05
CATSPERG	19q13.2	-0.205753	1.62762e-06	1.8411e-05
GATA3	10p14	0.205733	1.63157e-06	1.84423e-05
ORMDL3	17q21.1	0.20573	1.63221e-06	1.84423e-05
PTCH1	9q22.32	-0.205721	1.63389e-06	1.8451e-05
SLC7A9	19q13.11	0.205701	1.63782e-06	1.8482e-05
NPB	17q25.3	0.205697	1.63847e-06	1.8482e-05
ESPN	1p36.31	0.205688	1.64031e-06	1.84925e-05
ACVR2B	3p22.2	-0.205662	1.64542e-06	1.85397e-05
CCSAP	1q42.13	0.205623	1.65298e-06	1.86145e-05
OSCAR	19q13.42	0.205583	1.66085e-06	1.86927e-05
UPB1	22q11.23	0.205577	1.6621e-06	1.86963e-05
NOP14-AS1	4p16.3	0.205547	1.66797e-06	1.87519e-05
RBBP7	Xp22.2	-0.205532	1.67097e-06	1.87751e-05
MORC4	Xq22.3	-0.205499	1.67746e-06	1.88295e-05
SAMSN1	21q11.2	0.205498	1.67767e-06	1.88295e-05
FUT6	19p13.3	0.205492	1.67884e-06	1.88321e-05
BET1P1	7q36.1	0.20539	1.69939e-06	1.90521e-05
CCL19	9p13.3	0.205378	1.70166e-06	1.9067e-05
MAST3	19p13.11	0.205201	1.73783e-06	1.94614e-05
CIT	12q24.23	0.205133	1.75189e-06	1.9608e-05
TBC1D15	12q21.1	-0.205114	1.75575e-06	1.96403e-05
LAMP2	Xq24	-0.20509	1.76081e-06	1.96859e-05
LYPD5	19q13.31	0.205082	1.76248e-06	1.96938e-05
IFFO2	1p36.13	0.205058	1.76744e-06	1.97382e-05
RHBDL1	16p13.3	0.204986	1.78259e-06	1.98964e-05
CEP78	9q21.2	-0.20497	1.78599e-06	1.99233e-05
RAB33A	Xq26.1	0.204925	1.79554e-06	2.00188e-05
ZNF717	3p12.3	-0.204892	1.8025e-06	2.00853e-05
MUC1	1q22	0.204854	1.81072e-06	2.01657e-05
ASXL1	20q11.21	-0.204843	1.81306e-06	2.01807e-05
LINC00488	3q13.13	0.204794	1.82356e-06	2.02789e-05
TVP23A	16p13.13	0.204793	1.82389e-06	2.02789e-05
GANC	15q15.1	0.204753	1.83255e-06	2.03639e-05
ADGRE1	19p13.3-p13.2	0.204719	1.83993e-06	2.04347e-05
KIAA1143	3p21.31	-0.2047	1.84403e-06	2.0469e-05
PKD1L2	16q23.2	-0.204587	1.86887e-06	2.07332e-05
LILRA4	19q13.42	0.204531	1.8811e-06	2.08575e-05
KCTD1	18q11.2	-0.204507	1.88658e-06	2.09067e-05
VWA5A	11q24.2	0.204497	1.88877e-06	2.09195e-05
NADK	1p36.33	0.20446	1.89705e-06	2.09997e-05
TNIP2	4p16.3	0.20443	1.90373e-06	2.10621e-05
NTNG2	9q34.13	0.204369	1.91757e-06	2.12036e-05
ROGDI	16p13.3	0.20433	1.92622e-06	2.12876e-05
ZDHHC12	9q34.11	0.204276	1.93865e-06	2.14132e-05
GLB1L2	11q25	0.204236	1.94784e-06	2.1503e-05
SH3KBP1	Xp22.12	0.204224	1.95049e-06	2.15204e-05
DVL2	17p13.1	-0.204172	1.9625e-06	2.16411e-05
IL26	12q15	0.204143	1.96931e-06	2.17043e-05
CBR1	21q22.12	0.204109	1.97716e-06	2.17789e-05
BCL2A1	15q25.1	0.204066	1.98733e-06	2.18791e-05
DOK1	2p13.1	0.204055	1.98983e-06	2.18947e-05
MBL2	10q21.1	0.203936	2.01783e-06	2.21906e-05
PRTG	15q21.3	-0.203912	2.02349e-06	2.22408e-05
CYP8B1	3p22.1	0.203828	2.04371e-06	2.24419e-05
CD19	16p11.2	0.203827	2.04402e-06	2.24419e-05
CLASP2	3p22.3	-0.203729	2.06754e-06	2.26878e-05
SH3BP4	2q37.2	-0.203721	2.06953e-06	2.26974e-05
HRCT1	9p13.3	0.203715	2.07093e-06	2.27004e-05
FAM120AOS	9q22.31	0.203689	2.07737e-06	2.27586e-05
LY6E	8q24.3	0.203675	2.08088e-06	2.27847e-05
LY75	2q24.2	0.203651	2.08659e-06	2.28349e-05
SMAD1	4q31.21	-0.203598	2.09982e-06	2.29671e-05
SLC22A13	3p22.2	0.20345	2.13649e-06	2.33555e-05
PPP6R1	19q13.42	0.203435	2.14041e-06	2.33858e-05
COA8	14q32.33	-0.203416	2.14509e-06	2.34242e-05
STT3B	3p23	-0.203376	2.15514e-06	2.35212e-05
ALG10	12p11.1	-0.203338	2.16495e-06	2.36155e-05
REEP5	5q22.2	0.20332	2.16932e-06	2.36504e-05
CD68	17p13.1	0.203304	2.17342e-06	2.36823e-05
CRLF3	17q11.2	0.203252	2.18691e-06	2.38041e-05
UPK2	11q23.3	0.203251	2.18696e-06	2.38041e-05
GPR68	14q32.11	0.203223	2.19422e-06	2.38651e-05
ENO1	1p36.23	0.20322	2.19493e-06	2.38651e-05
SGCE	7q21.3	-0.203164	2.20959e-06	2.40013e-05
LDLRAD3	11p13	-0.203163	2.20983e-06	2.40013e-05
GMPS	3q25.31	-0.203138	2.21634e-06	2.4059e-05
DROSHA	5p13.3	-0.203095	2.22736e-06	2.41657e-05
FAM13A	4q22.1	-0.203016	2.24816e-06	2.43782e-05
EIF4B	12q13.13	-0.202986	2.25598e-06	2.44377e-05
VDAC2	10q22.2	-0.202986	2.25606e-06	2.44377e-05
RNLS	10q23.31	0.202953	2.26496e-06	2.45208e-05
NOP9	14q12	-0.202943	2.2675e-06	2.45352e-05
CCDC115	2q21.1	0.202893	2.28076e-06	2.46433e-05
A1BG-AS1	19q13.43	0.202893	2.28078e-06	2.46433e-05
UBE2J2	1p36.33	0.202892	2.28116e-06	2.46433e-05
TNFSF13B	13q33.3	0.202885	2.28295e-06	2.46495e-05
PCDHA8	5q31.3	-0.202822	2.29975e-06	2.48176e-05
PFKP	10p15.2	0.202812	2.30247e-06	2.48337e-05
PVR	19q13.31	-0.202745	2.32071e-06	2.5017e-05
TBCC	6p21.1	0.202738	2.3227e-06	2.50251e-05
UTP14A	Xq26.1	-0.202703	2.33201e-06	2.51121e-05
MINDY2	15q21.3-q22.1	-0.202671	2.34089e-06	2.51942e-05
NEK9	14q24.3	-0.20266	2.34381e-06	2.52122e-05
SUCLG2	3p14.1	-0.202607	2.3585e-06	2.53567e-05
ITGAD	16p11.2	0.202592	2.36248e-06	2.53859e-05
DNAJC13	3q22.1	-0.202564	2.37033e-06	2.54568e-05
CRYZ	1p31.1	0.202427	2.40848e-06	2.58527e-05
TLR8	Xp22.2	0.202421	2.41019e-06	2.58573e-05
SEMA4D	9q22.2	0.202409	2.41379e-06	2.58821e-05
SEC11A	15q25.2-q25.3	-0.202388	2.41964e-06	2.592e-05
PFKL	21q22.3	0.202387	2.41988e-06	2.592e-05
GOLGA5	14q32.12	-0.202382	2.42118e-06	2.59201e-05
SRGN	10q22.1	0.202338	2.43387e-06	2.60421e-05
CAPG	2p11.2	0.202327	2.43703e-06	2.60621e-05
BTBD3	20p12.2	-0.202263	2.45526e-06	2.62432e-05
YIPF1	1p32.3	0.202226	2.4659e-06	2.6343e-05
TLR5	1q41	0.202185	2.47776e-06	2.64557e-05
CHCHD3	7q32.3-q33	-0.202131	2.4932e-06	2.66065e-05
FCRLA	1q23.3	0.202124	2.49524e-06	2.66141e-05
GCFC2	2p12	-0.202089	2.50554e-06	2.67099e-05
ADAP2	17q11.2	0.202076	2.50942e-06	2.67371e-05
UBXN11	1p36.11	0.202042	2.51926e-06	2.68278e-05
ZNRF3	22q12.1	-0.202034	2.52165e-06	2.68391e-05
ANKRD40	17q21.33	-0.202005	2.53028e-06	2.69168e-05
P2RY12	3q25.1	0.201966	2.54185e-06	2.70255e-05
RNF150	4q31.21	-0.201871	2.57004e-06	2.7304e-05
SLC4A2	7q36.1	-0.201869	2.57075e-06	2.7304e-05
FBXL20	17q12	-0.201844	2.57805e-06	2.73672e-05
CORO7	16p13.3	0.201828	2.583e-06	2.74054e-05
CHST11	12q23.3	0.20172	2.61579e-06	2.77362e-05
CCDC88C	14q32.11-q32.12	0.201712	2.61812e-06	2.77362e-05
IER5	1q25.3	0.201711	2.61831e-06	2.77362e-05
GPR35	2q37.3	0.201652	2.63646e-06	2.79114e-05
SIX4	14q23.1	-0.201647	2.63814e-06	2.79114e-05
SLC38A10	17q25.3	0.201644	2.639e-06	2.79114e-05
SCAMP2	15q24.1	0.201617	2.64707e-06	2.79822e-05
GTF3C3	2q33.1	-0.201602	2.65198e-06	2.80194e-05
TRAF2	9q34.3	0.20155	2.66786e-06	2.81724e-05
CD200R1L	3q13.2	0.201525	2.67577e-06	2.82411e-05
DMBT1	10q26.13	-0.201497	2.68436e-06	2.8317e-05
LHX8	1p31.1	-0.201488	2.68726e-06	2.83328e-05
ARPC1B	7q22.1	0.201481	2.68945e-06	2.8341e-05
PSEN1	14q24.2	-0.201469	2.69322e-06	2.8366e-05
KRTAP5-10	11q13.4	0.201449	2.69946e-06	2.84169e-05
PALM2-AKAP2	9q31.3	-0.201355	2.72911e-06	2.8714e-05
CRNKL1	20p11.23	-0.201348	2.73136e-06	2.87227e-05
ALKBH2	12q24.11	-0.20133	2.73697e-06	2.87528e-05
LYPLA2P1	6p21.32	0.20133	2.73707e-06	2.87528e-05
ABCC6	16p13.11	0.20122	2.77244e-06	2.91091e-05
ACY1	3p21.2	0.201201	2.77843e-06	2.91569e-05
GPD2	2q24.1	-0.201196	2.77988e-06	2.9157e-05
STAT4	2q32.2-q32.3	0.201186	2.78327e-06	2.91773e-05
SOD2	6q25.3	0.201126	2.80277e-06	2.93561e-05
ZBTB8OS	1p35.1	0.201117	2.80554e-06	2.93561e-05
RAB5A	3p24.3	-0.201116	2.80595e-06	2.93561e-05
TLDC2	20q11.23	0.201115	2.80639e-06	2.93561e-05
SH3RF1	4q32.3-q33	-0.201108	2.80847e-06	2.93561e-05
POLA2	11q13.1	0.201105	2.80947e-06	2.93561e-05
KIAA0825	5q15	0.201098	2.81182e-06	2.93561e-05
C2ORF81	2p13.1	0.201098	2.81196e-06	2.93561e-05
FNDC5	1p35.1	-0.201061	2.82403e-06	2.94668e-05
PEX11B	1q21.1	0.201015	2.8392e-06	2.96099e-05
SRI	7q21.12	-0.200974	2.85273e-06	2.97356e-05
EIF1AX	Xp22.12	-0.200917	2.87165e-06	2.99173e-05
FHAD1	1p36.21	0.20091	2.87396e-06	2.99259e-05
LINC00852	3p25.3	0.200886	2.88191e-06	2.99933e-05
ARHGEF16	1p36.32	0.200876	2.8853e-06	3.00131e-05
TMEM106B	7p21.3	-0.200849	2.89441e-06	3.00923e-05
JPH4	14q11.2	0.200791	2.91384e-06	3.02788e-05
HMGCR	5q13.3	-0.200651	2.96155e-06	3.07586e-05
NFE2L2	2q31.2	-0.200571	2.98892e-06	3.10269e-05
MTA3	2p21	-0.200496	3.0151e-06	3.12826e-05
UBE3C	7q36.3	-0.200431	3.03773e-06	3.15012e-05
TTC8	14q31.3	-0.200379	3.05603e-06	3.16747e-05
PDE1C	7p14.3	-0.200363	3.06184e-06	3.17187e-05
TRPM7	15q21.2	-0.200352	3.0658e-06	3.17328e-05
COBLL1	2q24.3	-0.20035	3.06635e-06	3.17328e-05
CLEC12B	12p13.2	0.200342	3.06922e-06	3.17462e-05
GFM2	5q13.3	-0.20033	3.07363e-06	3.17755e-05
CHST14	15q15.1	0.200323	3.07595e-06	3.17833e-05
NAPRT	8q24.3	0.200257	3.0997e-06	3.19979e-05
ZNF131	5p12	-0.200256	3.0999e-06	3.19979e-05
FGFR1	8p11.23	-0.200223	3.11172e-06	3.21035e-05
PSG6	19q13.31	-0.200215	3.11455e-06	3.21163e-05
CRYM-AS1	16p12.2	-0.200203	3.11906e-06	3.21463e-05
REG1A	2p12	0.200084	3.16221e-06	3.25745e-05
DLG1	3q29	-0.200041	3.178e-06	3.27088e-05
LGALS2	22q13.1	0.200039	3.17849e-06	3.27088e-05
SERINC5	5q14.1	-0.20001	3.18926e-06	3.28029e-05
ZNF28	19q13.41	-0.199914	3.22468e-06	3.31503e-05
NINJ2	12p13.33	0.199886	3.23525e-06	3.32421e-05
CX3CL1	16q21	0.199873	3.24014e-06	3.32584e-05
GALE	1p36.11	0.199873	3.24014e-06	3.32584e-05
NHEJ1	2q35	0.199765	3.28086e-06	3.36489e-05
SPATS2L	2q33.1	0.199763	3.28152e-06	3.36489e-05
LDLR	19p13.2	-0.199745	3.2882e-06	3.37003e-05
PADI1	1p36.13	0.199648	3.32525e-06	3.40627e-05
PREX1	20q13.13	0.199639	3.32859e-06	3.40796e-05
BAG5	14q32.33	-0.199572	3.35432e-06	3.43256e-05
RYR1	19q13.2	0.199553	3.36179e-06	3.43792e-05
RPS3A	4q31.3	-0.19955	3.36296e-06	3.43792e-05
MEGF6	1p36.32	0.199526	3.37218e-06	3.4456e-05
SLX1B	16p11.2	0.199446	3.40338e-06	3.47572e-05
MBD3	19p13.3	0.199363	3.43635e-06	3.50762e-05
TMEM45B	11q24.3	0.199293	3.46417e-06	3.53422e-05
TEX2	17q23.3	0.199233	3.48811e-06	3.55685e-05
SLC25A48	5q31.1	0.199223	3.49208e-06	3.5591e-05
RNASEH1	2p25.3	-0.199164	3.51591e-06	3.58158e-05
RIOK3	18q11.2	0.199132	3.52864e-06	3.59273e-05
HIF3A	19q13.32	-0.199086	3.54755e-06	3.60948e-05
EXOC6B	2p13.2	-0.199083	3.54867e-06	3.60948e-05
PRXL2B	1p36.32	0.199049	3.56255e-06	3.62177e-05
EIF4G2	11p15.4	-0.199037	3.56729e-06	3.62477e-05
CTSZ	20q13.32	0.198964	3.59752e-06	3.65364e-05
STX18	4p16.3-p16.2	0.198933	3.61014e-06	3.66304e-05
CHGB	20p12.3	-0.198933	3.6104e-06	3.66304e-05
LYRM9	17q11.2	0.198927	3.6128e-06	3.66363e-05
HS3ST1	4p15.33	0.198913	3.61857e-06	3.66765e-05
RPL35A	3q29	-0.198841	3.64868e-06	3.69631e-05
POLR1B	2q14.1	-0.198832	3.65261e-06	3.69843e-05
CCDC30	1p34.2	0.19882	3.65737e-06	3.70139e-05
GHRL	3p25.3	0.198803	3.66477e-06	3.70702e-05
SLC2A8	9q33.3	0.198712	3.70287e-06	3.74369e-05
NEU4	2q37.3	0.198677	3.71796e-06	3.75706e-05
CAPN3	15q15.1	0.198627	3.73948e-06	3.77691e-05
GGTLC2	22q11.22	0.198618	3.74313e-06	3.77871e-05
[truncated: 18,181 more rows]
