# Supplementary material for: Comprehensive Transcriptomic Analysis Reveals the Role of the Immune Checkpoint HLA-G Molecule in Cancers
Source: Front Immunol. 2021 Jul 1;12:614773. doi: 10.3389/fimmu.2021.614773 (PMC8281136; doi:10.3389/fimmu.2021.614773)
Supplement: Supplementary Table 3 — The correlation between HLA-G expression and immune cell infiltration (CIBERSORT). [file Table_3.csv]

Sample	B.cells.naive	B.cells.memory	Plasma.cells	T.cells.CD8	T.cells.CD4.naive	T.cells.CD4.memory.resting	T.cells.CD4.memory.activated	T.cells.follicular.helper	T.cells.regulatory..Tregs.	T.cells.gamma.delta	NK.cells.resting	NK.cells.activated	Monocytes	Macrophages.M0	Macrophages.M1	Macrophages.M2	Dendritic.cells.resting	Dendritic.cells.activated	Mast.cells.resting	Mast.cells.activated	Eosinophils	Neutrophils
TCGA-B0-4698-01	1.00E-04	0	0.005220477	0.534846152	0	0	0.16034328	0.039097224	9.00E-04	0	0	0.003671539	0	0.027881414	0.071346345	0.135835198	5.00E-04	0	0	0.002913129	0	0.017318908
TCGA-B0-4837-01	0.007012295	0	4.00E-04	0.064941282	0	0.124608409	0	0.004959586	0.080474424	0	0	0.03954027	0	0.454635228	0.015970397	0.17345693	0	0	0.026560194	0	0	0.007489631
TCGA-BP-4766-01	0.026762312	0	0.00949058	0.024192155	0	0.117721674	0	0	0.001	0	0.059426037	0.046371503	0.219502837	0.093062887	0.019719666	0.310406254	0	0	0	0.041690892	0	0.030681844
TCGA-BP-4354-01	0.006800709	0	0.008244671	0.005622361	0	0.116170228	0.014063923	0	0.015286568	0.060970117	0	0.012474311	0.07082752	0	0.07275403	0.480717746	0	0	0.032096169	0	0	0.103971647
TCGA-CJ-4872-01	0.156475011	0	0.032624301	0.116280391	0	0.313122229	0.019050126	0.010375718	0.011888014	0	0.009087969	0.015021525	0.033092986	0.033711566	0.08354009	0.10637227	0.013085085	0	0.04627272	0	0	0
TCGA-BP-4787-01	0.013059309	0	0.001031965	0.055396495	0	0.172410031	0	0	0.015140492	0.013706183	0	0.054538538	0.099273888	0	0.076476091	0.389523113	0.003018485	0	0.058344165	0	0	0.048081245
TCGA-CJ-4912-01	0	0	0.123547266	0.174950859	0	0.112507666	0	0.041004367	0.049240569	0	0.03747161	0.023532366	0.039266753	0.13439788	0.024265946	0.23742343	0	0	0	0	0	0.002391288
TCGA-A3-3316-01	0.045919679	0	0.002397305	0.047621506	0	0.119962047	0	0.015413113	0.009784448	0.001673909	0	0.016734327	0.121876723	0.173845979	0.045714705	0.353462129	0	0	0	0.03350698	0	0.012087151
TCGA-B0-4841-01	0.004739586	0	1.00E-04	0.329017175	0	0	0	0	0.049898728	0	0.110930086	0.058212986	0.043169537	4.00E-04	0.073750895	0.248556461	0	0.024912706	0.05628949	0	0	0
TCGA-AK-3454-01	0.013724895	0	0.022113082	0.283290162	0	0.172886055	0	0.02888342	0.038950733	0	0	0.042933785	0.015483582	0	0.053390884	0.279718171	0	0	0.048625231	0	0	0
TCGA-B0-5084-01	0.031734555	0	0	0.193973521	0	0	0	0.047684832	0.117168756	0	0	0.041435833	0.007791016	0.2270235	0.052979378	0.212164586	2.00E-04	0	0.014609534	0	0	0.053239867
TCGA-B0-4815-01	0	0.019651879	0.086946206	0.403369077	0	0	0.034516892	0.066483794	0.057467903	0.051146661	0	0	0	0.026222653	0.103657119	0.141798567	0.004109941	0	0.002929417	0	0	0.001699889
TCGA-BP-4759-01	0.014878857	0	0	0.2728443	0	0.167268794	0	0	0.014452709	0	0.07720268	0.025619154	0.033697901	0.044975912	0.087581604	0.187537383	5.00E-04	0.005731368	0.067707937	0	0	0
TCGA-B0-4822-01	0.037602939	0	0.010292237	0.346156205	0	0.029956305	0	0.027618448	0.103397433	0	0	0.064708978	0.019084836	0	0.008265428	0.295063741	0	0	0.05401062	0	0	0.003842829
TCGA-CJ-6030-01	0.055309898	0	0.014501863	0.155635546	0	0.210403417	0.005828713	0.021606072	0.007392946	0.030890211	0	0	0.072171475	0.036830696	0.074973247	0.292573172	1.00E-04	0	0.021826164	0	0	0
TCGA-CJ-5681-01	0.015145483	0	0	0.023668925	0	0.062688009	0	0	0.020045965	0	0	0.024903468	0.047410151	0.045243312	0	0.118979041	0.579521183	0.013283475	0.046378316	0	0	0.002732672
TCGA-CJ-6027-01	0.010942529	0	0.007462653	0.384020799	0	0	0.057468464	0.038060019	0.008047318	0.137702417	0	0.017413222	0	0.078080904	0.11363608	0.134230666	0.001504045	0	0.011430885	0	0	0
TCGA-BP-5169-01	0.03922806	0	0.335175527	0.155364739	0	0.064025597	0.009094806	0.025641747	0.080583895	0	0	0.026081631	0.003533854	0.070157607	0.042593085	0.107604067	0.003302822	0	0.032640393	0	0	0.004972171
TCGA-A3-3311-01	0.076700565	0	0.038358573	0.179971412	0	0.108156176	0.002165603	0.032616618	0.019565604	0.030171168	0	4.00E-04	0.147067074	0	0.08154851	0.239619663	0.001505084	0	0.038317708	0	0	0.003837052
TCGA-BP-5170-01	0.073155481	0	0.016765125	0.068496037	0	0.262931475	0	0.016029838	0.022779983	0.007121803	0	0.021347767	0.006854757	0.044805924	0.028960282	0.362425237	0	0.004449914	0.037315347	0.012313205	0	0.014247822
TCGA-B0-4712-01	0.025248843	0	0	0.193750187	0	0.092580301	0.04463889	0.008489739	0.077077426	0.017764436	0	0.03688776	0.037033813	0.130261234	0.137497862	0.174198786	0	0	0.023966528	0	0	6.00E-04
TCGA-CJ-4920-01	0.027737717	0	0.004257455	0.07903574	0	0.232346411	0	0.056623186	0.030591311	0	0.049457088	0.008934416	0.111053657	0.065996812	0.063548525	0.258002106	0	0	0.008212821	0.003199656	0	0.001003101
TCGA-B0-5083-01	0.049304918	0	0.003362793	0.163559912	0	0.085180934	0.005275363	0.006508848	0.009152442	0.017785214	0	0.001160473	0.020811504	0.217299823	0.052084345	0.310867926	0.028968489	0	0.028677015	0	0	0
TCGA-BP-4770-01	0.009095879	0	3.00E-04	0.212718829	0	0.08927395	0.027077754	0	0.008040066	0	0	0.002716278	0	0.256581601	0.032858848	0.322006358	0	0	0.039304523	0	0	0
TCGA-CJ-4905-01	0.03830257	0	0.001887349	0.21763658	0	0.12038227	0.025801987	0	0.001295667	0	0.128329307	0.012128858	0.068907347	0.031186008	0.071778693	0.199389206	0	0	0.082974158	0	0	0
TCGA-CJ-4634-01	0.033145278	0	0.004710061	0.107749632	0	0.162240489	2.00E-04	0	0.01937789	0	0.036185306	0	0.112037061	0.028193079	0.051332907	0.319469493	0.013428786	0	0.111936434	0	0	0
TCGA-B8-4622-01	0.010335416	0	0	0.091919873	0	0.197920486	0.005161193	0	0.036240174	0	0.096513447	0	0.156386081	0.004461461	0.073833344	0.269842657	0	0	0.049064966	0	0	0.008320902
TCGA-B8-4619-01	0.363880863	0	0.046591877	0.008293797	0	0.162137639	0	0	0.017584454	0.037648193	0	0	0.022835684	0.033873151	0.042052412	0.139633263	0	0.002468814	0.122999854	0	0	0
TCGA-CW-5584-01	0.033833905	0	0.0042002	0.042083639	0	0.209803506	0	0	0.002544209	0	0	0.024400884	0.255602482	0	0.123673655	0.217731147	0.015644263	0	0.070482109	0	0	0
TCGA-CZ-4861-01	0.006151856	0	0.003246652	0.037322712	0	0.253797648	0.03291186	0.004561579	0.040594817	0	0	0.007381456	0.052092859	0	0.158290971	0.311826238	0.013550958	0	0	0.01878876	0.014502693	0.044978941
TCGA-B0-4821-01	0.005330018	0	0.018278634	0.235028484	0	0.115449883	0	0.053726914	0.050840889	0.019309489	0	0.060911692	0	0.318350836	0.057916701	0.047495914	0	0	0.017360546	0	0	0
TCGA-BP-4975-01	0.113397405	0	0.022499246	0.090147548	0	0.175079775	0	0	0.002653097	0	0.008876456	0.029914674	0.061754745	0	0.045878074	0.324319166	0	0	0.120683755	0	0.00479606	0
TCGA-B0-4848-01	0.032808552	0	0	0.289964378	0	0.071761436	0	0.002298538	0.042675204	0	0	0	0.085873987	0.050881985	0.114215024	0.270038837	0	0	0.034672429	0	0	0.00480963
TCGA-CW-6087-01	0.018469659	0	0.015476924	0.429726543	0	0	0.041628391	0.024054686	0.072893772	0.028476309	0	0.023555762	0.041943496	0	0.117974869	0.162346687	0.001445759	0	0.017161124	0	8.00E-04	0.004045034
TCGA-BP-5189-01	0.036812307	0	0.009734596	0.080759521	0	0.246239562	0.02649523	0.003023028	0.015262281	0	0.008241838	0	0.180419438	0	0.080571989	0.252437068	0	0.001312819	0.052024019	0	0	0.006666304
TCGA-A3-3306-01	0.0062269	0.001	0	0.06197856	0	0.320725657	0	0	0.018978303	0.035316916	0.032600688	0	0.022011256	0	0.152523234	0.298841587	0.011640017	0	0.018928637	0	0	0.019234177
TCGA-B0-5121-01	0.005927303	0	0	0.214773835	0	0.230214956	0.01810123	0	0.013601086	0	0.149984204	0	0.126487675	0.003591591	0.064765147	0.084325342	0.006462482	0	0.081765149	0	0	0
TCGA-BP-4342-01	0.047465093	0	0	0.118943049	0	0.326136914	0	0.017988912	0.031861845	0	0.031766821	0.005752501	0.094856116	0	0.070080262	0.217636012	0.01043662	0	0.027075855	0	0	0
TCGA-A3-3325-01	0.041186686	0	0.007482215	0.043646216	0	0.313161633	0.001261102	0	0.004364134	0	0.014979692	0	0.049256454	0	0.045114708	0.344010387	0.009465685	0	0.11417121	0	2.00E-04	0.011718013
TCGA-B0-4811-01	0	0.004555188	0.016883441	0.162936162	0	0.22516903	0	0.003552849	0.043242621	0	0.007707329	0.085378034	0.024880706	0	0.15676047	0.157251695	0.057789876	0	0.0538926	0	0	0
TCGA-6D-AA2E-01	0.134985926	0	0.185635362	0.171052934	0	0.112538305	0	0.01689361	0.033282541	0	0	0.036818496	0.046180543	0.005433151	0.011338873	0.204106518	0.006105148	0	0.023736085	0.01189251	0	0
TCGA-BP-5195-01	0.017367314	0	0.00510737	0.152803026	0	0.195689415	0	0.008878689	0.035019549	0	0.018341777	0.00702831	0.12958511	0	0.076338084	0.282094738	0.001831411	9.00E-04	0.054934703	0	0	0.014093116
TCGA-CW-5590-01	0.006875711	0	0	0.184307599	0	0.227108994	0	0.029607539	0.012855132	0.00980313	0	0.087006163	0.020903653	0.048953713	0.152670823	0.194972268	0	0	0.024935275	0	0	0
TCGA-BP-5181-01	0.012175469	0	0	0.168303487	0	0.19169905	0.019624548	0	0.00240832	0	0.026781676	0.015984136	0.079427507	0	0.14462586	0.242460195	0.003418669	0.005016695	0.083837525	0	0	0.004236864
TCGA-BP-5194-01	0.117056228	0	0.033720557	0.122837895	0	0.129072966	0.016553461	0	0.016893744	0.003677372	0.035010112	0.010457411	0.005662964	0.07427018	0.072515868	0.25516298	0.031825212	0	0.072177703	0	0	0.003105348
TCGA-CZ-4860-01	0.001850612	0	0.007699901	0.125759732	0	0.236642281	6.00E-04	0	0.041240089	0	0	0.050695212	0	0.107751614	0.145788942	0.228902651	0.010587486	0	0.0409357	0	0	0.00156898
TCGA-A3-3373-01	0.030857225	0	0	0.100411172	0	0.124304126	0.039045331	0	0.009245001	0	0.035930628	0	0.046374959	0.019518527	0.122864924	0.283234086	0.083485261	0	0.093420541	0	0	0.011308217
TCGA-B0-4849-01	0.006002927	0	0.012118445	0.006489573	0	0.235920055	0	0.012325167	0.03057058	0.039055453	0	0.046476695	0.234204272	0	0.142638517	0.127904487	0.004038641	0.004667544	0.078855465	0	0	0.018732179
TCGA-BP-5168-01	0.01518171	0	0	0.164498527	0	0.192867745	0	0.007935782	0.047199069	0.014356926	0	0.08692824	0.020248358	0.045515902	0.151850027	0.127835412	0.021905486	0	0.103676814	0	0	0
TCGA-BP-4337-01	0.045065903	7.00E-04	0.016428733	0.142841388	0	0.184308716	0.007314527	0	0.0424605	0	0	0.007465371	0.018909389	0.08224463	0.107591952	0.179266912	0.004641848	0	0.160715216	0	0	0
TCGA-CZ-5454-01	0.011135553	0	3.00E-04	0.118706215	0	0.090249496	0.01395497	0	0.001503763	0	0	0.011157017	0	0.19423819	0.018879595	0.496193468	0.025174782	0	0.002642098	0	0.002535945	0.013298887
TCGA-BP-5198-01	0.146258381	0	0.042119517	0.093938189	0	0.174516103	0.014731274	0	0.025945993	0	0.023472194	0	0	0.286181316	0.028434647	0.149664188	0	0	0.01055717	0	0	0.004181029
TCGA-CJ-4900-01	0.060471456	0	0.13338981	0.34870441	0	0.038189512	0.043086081	0.039698097	0.050092459	0	0	0	0.034244287	0.018900658	0.077631101	0.124950541	0.007004245	0	0.015971879	0	0	0.007665464
TCGA-A3-3326-01	0.048157441	0	0.032733722	0.079096866	0	0.296138721	0.001467483	0	0.016170768	0	0.023706969	0	0.043016229	0	0.101953039	0.206159072	0.088860566	0	0.054424108	0	0	0.008115016
TCGA-CZ-5465-01	0.090659413	0	0.017339391	0	0	0.243614207	0	0.011780654	0.011249211	0.006861909	0.002636109	0.037768052	0.100060611	0.008656955	0.154090994	0.287596739	0	0	0.017096637	0.009290373	0	0.001298743
TCGA-CZ-4853-01	0.036841998	0	0.008003985	0.117760447	0	0.185196761	0.004187939	0	0.06989882	0.050220452	0.014921596	0.003246657	0.040157554	0	0.153383264	0.227119125	0.013225938	0.003054164	0.072781299	0	0	0
TCGA-MM-A564-01	0	0.003037689	0.004639346	0.080719804	0	0.091580342	0	0	0.013986391	0	0.238908871	0.066613777	0.173815302	0.018240779	0.047872575	0.177158582	0	0	0.083426542	0	0	0
TCGA-BP-4326-01	0.044028528	0	0.009467264	0	0	0.228519376	0.022939653	0	0.087248121	0.029881927	0.061022092	0	0.005180027	0.165211208	0.054717244	0.164882468	0	3.00E-04	0.095144123	0	0	0.031437929
TCGA-A3-3322-01	0.036476124	0	0.004152868	0.038171467	0	0.141972738	0	0.004315429	0.022965692	0	0.023223458	0.015196928	0.064777983	0.015594493	0.046329243	0.4982527	0.053140285	0	0.022605204	0	0	0.012825386
TCGA-B0-5402-01	0.054518711	0	0.013197459	0.06866341	0	0.216866515	0	0	0	0.086659751	0	0.045974883	0.033290133	0	0.214247781	0.166808718	0.010176897	0	0.076322827	0	0	0.013272915
TCGA-A3-3374-01	0.003459267	0	0	0.007865462	0	0.001962983	0	0.005306875	0.005322332	0.00227587	0.006049338	6.00E-04	0	0.724978579	0.003216187	0.203748733	0	0	0.035229842	0	0	0
TCGA-BP-4991-01	0.001754217	0	8.00E-04	0.079010403	0	0.174696847	0	0	1.00E-04	0	0.085978878	0.015003932	0.048183347	0	0.108125142	0.369897024	0.00959713	0	0.089494587	0	0	0.017295995
TCGA-CW-6090-01	0.057080425	0	0.004326647	0.148829706	0	0.054839367	0.012459723	0.006371681	0.032940312	0.00460847	0	0.014714733	0.031423265	0.13246082	0.034337498	0.364306925	0.002905156	0	0.089665378	0	0	0.008729894
TCGA-CJ-4918-01	0.15837616	0	0.021962984	0.138148524	0	0.170055163	0.003093965	0.003569262	0.03696243	0	0	0.038547429	0.014789495	0.108680002	0.063680884	0.19980317	0	0	0.040605735	0	0	0.001724799
TCGA-B0-5094-01	0.119917322	0	0.021762627	0.127998496	0	0.072946077	0	0	0	0.110203083	0	0.109121735	0.001695804	0.077448918	0.048316012	0.194102538	0	0	0.097120526	0	0	0.019366861
TCGA-B0-4813-01	0.053778029	0	0.004054067	0.055385719	0	0.187953028	0	0.017667127	0.03252973	0.008473082	0	0.062571948	0.02892397	0.135768454	0.06218623	0.323705832	0	0	0.021244546	0	0	0.00575824
TCGA-DV-5566-01	0.03464237	0	0	0.155830067	0	0.198747543	0	0.022973166	0.007565358	0.00928416	0	0.039676564	0.067832523	0.04064649	0.154672633	0.219471776	0.014906311	0	0.021556424	0	0	0.012194615
TCGA-BP-4962-01	0.020969921	0	0.011972032	0.356800618	0	0.088839596	0.006240811	0.023754075	0.031866541	0.03938725	0	0.029369698	0.071890098	0.002301891	0.059470821	0.196253385	0.034132633	0	0.026750629	0	0	0
TCGA-B0-4701-01	0.054486492	0	0.008528322	0.196603616	0	0.297480549	0.009477528	0	0.016844029	0	0	0.016439546	0.033282742	0.009243734	0.106723613	0.129196579	0.027494835	0	0.09071933	0	0	0.003479085
TCGA-DV-5565-01	0.022216703	0	0.006746608	0.085245457	0	0.131015182	0	0.022412984	0.017424644	0	0	0.060035544	0.129473593	0.058728133	0.081706622	0.297410597	0	0.03960138	0.046012112	0	0	0.001970442
TCGA-A3-3347-01	0.041536428	0	0.002024212	0.10794583	0	0.139742851	0.005863468	0.017916802	0.031653073	0.016939498	0	0	5.00E-04	0.207395778	0.068343236	0.286150386	0	0	0.039274034	0	0	0.034698332
TCGA-AK-3436-01	0.076311465	0	0.028070678	0.208715283	0	0.251160186	0	0	0.019779288	0.026669793	0	0	0	0.175851016	0.030363838	0.154279285	0	0.00204519	0.026753978	0	0	0
TCGA-A3-3329-01	0.020510318	0	0.002289628	0.219919821	0	0.182464428	0.005597497	0	0.029626395	0	0	0.007334652	0.066210789	0	0.196311841	0.186842169	0.027839942	0	0.051024097	0	0	0.004028424
TCGA-B8-4154-01	0.009946741	0	0.001751906	0.319303935	0	0.007690401	0.015604729	0.001745661	0	0.004270433	0.027432143	0.029576958	0.04123291	0	0.155981452	0.28161095	0.037094348	0	0.057110273	0	0	0.009647161
TCGA-AK-3431-01	0.048542225	0	0.005572497	0.119921698	0	0.213920787	9.00E-04	0	0	0	0.115978064	0	0.081405566	0.165533654	0.050620199	0.156453539	0	0	0.038227257	0	0	0.002949258
TCGA-CJ-5676-01	0.031054493	0	0.057093079	0.234154236	0	0.18811921	0	0.060233946	0.041076172	0.024392631	0	0.009058064	0.029675356	0.003502223	0.047696622	0.248290059	0	0	0.017808067	0	0	0.007845842
TCGA-A3-3349-01	0.100630502	0	0.024029185	0.165051828	0	0.030292812	0.014229604	0	0.027699261	0	0.061860022	0.023006952	0.05958179	0.004570318	0.021750465	0.217691903	0.017753304	0	0.207969564	0	0	0.023882487
TCGA-BP-4343-01	0.039424964	0	0.004111417	0.092315974	0	0.188590152	0.017806845	0	0.0037184	0.1239962	0	0	0.011703674	0.034906348	0.158696367	0.263025086	0.005857661	0	0.053349448	0	0	0.002497463
TCGA-BP-4994-01	0.061908581	0	0.020891523	0.229033258	0	0.076516614	0	0.022711362	0.016694579	0.012568195	0	0.086501238	0.081570324	0.042552922	0.082950292	0.196588868	0	0	0	0.052740822	0	0.01677142
TCGA-B8-5158-01	0.054663561	0	0.00992382	0.113264249	0	0.238359018	0	0.012659674	0.036188132	4.00E-04	0.017651219	0	0.040427526	0.026531234	0.149767139	0.116751963	0.128207645	0	0.019944726	0	0	0.035227067
TCGA-BP-5184-01	0.03857735	0	0	0.252419921	0	0.171460743	0.020102856	0	0.008203268	0	0.023012496	0	0.026328601	0.01336741	0.085815528	0.310321439	0.02397432	0	0.026416068	0	0	0
TCGA-A3-3363-01	0	0.003650637	7.00E-04	0.074659244	0	0.175108405	0	0	0.00975194	0	0	0.032846123	0.061989779	0.001203003	0.009197809	0.456449237	0.005719031	0	0.140526202	0	0	0.02824149
TCGA-CZ-4857-01	0.0439819	0	0.004389725	0.029911564	0	0.266052454	0.024474734	0	0.059762827	0	0	0.026272873	0	0.040923326	0.157899381	0.288773564	0.009221432	0	0.016380095	0	0	0.031956124
TCGA-B0-5102-01	0.048679493	0	0.010647344	0.235756598	0	0.213234594	0.004533203	0.014222043	0.013484179	0	0	0.02534176	0.0026569	0.042185531	0.096371884	0.260382627	0.00756192	0	0.024908568	0	0	0
TCGA-BP-4165-01	0.010796333	0	0.014385229	0.288073821	0	0.115332211	0	0.024630667	0.019934637	0	0.092466637	0.109703512	0.043188483	0.02846919	0.09197408	0.043564759	0.014046689	0	0.103433753	0	0	0
TCGA-B4-5844-01	0.056933226	0	0.007838308	0.060837162	0	0.093549393	0.00364701	0	0.009587356	0	0.115158786	0	0.177360021	0.20384813	0.081512543	0.078762082	0	0	0.110965983	0	0	0
TCGA-AK-3456-01	0.090965227	0	0.00991458	0.032478867	0	0.08284864	0.008026619	0	0.011956776	0	0.016828919	0	0.020493766	0.086338353	0.023716976	0.494496366	0.064591262	0	0.037653521	0	0	0.019690129
TCGA-A3-3331-01	0.039094315	0	0	0.167755682	0	0.155382486	0	0.030876379	0.003624982	0	0	0.044292636	0.078184201	0	0.120526871	0.258734742	0.010219855	0	0	0.081683116	0	0.009624735
TCGA-CZ-5467-01	0.029476333	0	0.006881357	0.098682835	0	0.184183638	0	0.002814659	0.045742739	0	0	0.051419412	0.05479984	0.04322856	0.149548699	0.112096904	0.011017956	0	0.208865687	0	0	0.001241383
TCGA-B0-5097-01	0.042498951	0	0.008527308	0.04797164	0	0.174918312	0.039327225	1.00E-04	0.017244198	0.007648764	0	0	0	0.333253173	0.035620304	0.218888739	0	0.020762569	0.04835041	0	0	0.004838678
TCGA-B0-4699-01	0	0	3.00E-04	0.425546097	0	0	0.0530095	0.050868663	0.054464911	0.019817395	0	0.03398037	0.001262584	0.041831296	0.066750632	0.189253454	0.036065287	0	0	0	0.026864194	0
TCGA-BP-4345-01	0.01263378	0	0.003349234	0.055773848	0	0.151139266	0	0.030690953	0.036905894	0.011122864	0	0.023979128	0	0.382451908	0.054459125	0.193029385	0	0	0.044464614	0	0	0
TCGA-BP-4159-01	0.011017359	0	0.0029361	0.089487346	0	0.17392165	0	0	0.005161533	0.052144762	0.118649888	0.022137518	0.116616018	0	0.095761151	0.209960594	0.010095988	0	0.092110093	0	0	0
TCGA-BP-4963-01	0.038757793	0	0.004857916	0.138646817	0	0.213646364	0	0.007037672	0.027947563	0	0.012081423	0	0.106553196	0.025045675	0.09198209	0.282584843	0.027882942	0	0.021719538	0	0	0.001256169
TCGA-B0-4706-01	0.031242117	0	0.013227823	0.409863673	0	0.019425726	0	0.014866582	0.051854419	0	0.127816993	0.070710626	0.045956421	0.013528282	0.090894288	0.039738586	0	0	0.070874466	0	0	0
TCGA-CJ-5689-01	0.051787917	0	0.006127845	0.28036983	0	0.025679094	0.015746711	0	0.035470453	0	0.008893386	0.062219005	0.057759591	0.049090813	0.038566001	0.228792939	0.024940298	0	0.114556117	0	0	0
TCGA-A3-3324-01	0	0	0.002559308	0.307040956	0	0.15084369	0	0.009614828	0.032732463	0.010940575	0	0.021481988	0.086365244	0	0.098153581	0.224103789	0.01390784	0	0.040582003	0	0	0.001673736
TCGA-CJ-5671-01	0.040444619	0	0.007092231	0.141128468	0	0.183439039	0.028346902	0.010011955	0.048884588	0.003100223	0	0.002497944	0.029382977	0.188919834	0.043542914	0.233330914	0.00459171	0	0.035285681	0	0	0
TCGA-BP-4781-01	0.016596512	0	6.00E-04	0.049130142	0	0.074461183	0	0.011174403	0.02235023	0.016798534	0	0.035085515	0.078067688	0.156942132	0.072316981	0.33697102	0	0.002587755	0	0.116339773	0	0.010564743
TCGA-CW-5580-01	0.003074777	0	0	0.026939974	0	0.1418523	0	7.00E-04	0.004789097	0	0.030839803	0.026288279	0.231977476	0	0.093828468	0.340804429	0.019944956	0.060037507	0	0.00753394	0	0.011413393
TCGA-BP-4335-01	0.135215592	0	0.154110022	0.256851508	0	0.082265956	0.008133537	0.069685134	0.012865465	0	0	0.017397166	0.006464632	0	0.130467814	0.115314933	0.00719873	1.00E-04	0.003944282	0	0	0
TCGA-B8-5159-01	0.012271825	0	0	0.471040348	0	0.065142519	0	0.022325156	0.048335996	0	0	0.025149545	0.022182188	0.03280074	0.090672073	0.10859771	0.009476611	0	0.082665218	0	0	0.009340073
TCGA-B0-4710-01	0.069100604	0	0.018246967	0.266936851	0	0.12813226	2.00E-04	0.027444403	0.048467808	0	0.080537582	0	0.093432118	0.065719147	0.043769618	0.117430357	0	0	0.028289225	0	0	0.012276356
TCGA-B4-5838-01	0.050593906	0	0.004020073	0.205432335	0	0.15605808	0.011131403	0.00412503	0.017675137	0.021324173	0	0	0.009274695	0.066188025	0.137676035	0.228135778	0.030346971	0	0.048344377	0	0	0.009673982
TCGA-CZ-5466-01	0.013379527	0.017928778	0	0.208967011	0	0.105267402	0	0.011437748	0.079641776	0	0	0.055922691	0.018369615	0.104680765	0.065501959	0.219925179	0.057076005	0	0.041901544	0	0	0
TCGA-BP-5010-01	0.054248738	0	0.005843169	0.213765949	0	0.166697536	0.035099763	0.036325585	0.051045029	0.022987953	0	0	0	0.211678323	0.076897255	0.124655623	0	0	0	1.00E-04	0	6.00E-04
TCGA-B0-4718-01	0.009912933	0	0.011710117	0.321212348	0	0.136717604	0	0.0836039	0.027972475	1.00E-04	0	0.029818837	0.031936406	0.005472739	0.109824008	0.147430145	2.00E-04	0	0.083640791	0	0	5.00E-04
TCGA-B8-4620-01	0.028445247	0	0.002574849	0	0	0.247803584	0.011156351	0	0.036589936	0.015909538	0.033732867	0	0.08924304	0.121217192	0.020360143	0.203532245	0	0.075372068	0.012721406	0	0	0.101341533
TCGA-BP-4169-01	0.071162739	0	0.008644581	0.10076318	0	0.272423086	0	0	0	0	0	0.011646446	0.159180108	0.011621656	0.146700031	0.100650082	0.038053713	0	0	0.042057382	0	0.037096998
TCGA-BP-5009-01	0.065292134	0	0.025607271	0.313812191	0	0.046355011	0	0.038636174	0.094664532	0	0	0.010386694	0.099166233	0.00984841	0.066270871	0.213598313	0	0	0	0.016201623	0	2.00E-04
TCGA-B0-4694-01	0.095515503	0	0.03755958	0.251257027	0	0.074177798	0.013809702	0.047138911	0.02839899	0.020498832	0	0.00534391	0	0.138439515	0.074578565	0.18307283	0.005897387	0	0.017479148	0	0	0.006832302
TCGA-A3-3362-01	0.049777267	0	0.008007253	0.173350008	0	0.229846185	0	0	6.00E-04	0	0.017401816	0.004347776	0.091323419	0	0.100273654	0.223164562	0.005149536	0	0.072613909	0	0	0.024137119
TCGA-B0-4707-01	0.059060701	0	0.065627679	0.497201118	0	0.024178718	0.035624813	0.028578168	0.104383756	0	6.00E-04	0.02191871	0.021038769	0.016209613	0.078198192	0.029906798	0.001009797	0	0.016417806	0	0	0
TCGA-BP-4977-01	0.001526335	0	0.001739389	0.124785182	0	0.211671128	0	0.005400447	0.054401789	0.006759152	4.00E-04	0	0.094410935	0.051067346	0.085797128	0.314769356	0	0	0.04728361	0	0	0
TCGA-CJ-5682-01	0.123712394	0	0.029089841	0.247086773	0	0.15925504	0	0	0.028009136	0	0	0.082897325	0.020148294	0	0.137151779	0.089595145	0.029305511	0	0.047572111	0	0	0.00617665
TCGA-BP-4961-01	0.016698368	0	0	0.11914599	0	0.213621713	0.038724884	0	0	0	0.093122441	0	0.041292762	0.019882958	0.049014547	0.340636121	0.00311413	0	0.059546345	0	0	0.00519974
TCGA-CJ-4903-01	0.044175274	0	0.013145264	0.302552649	0	0.220229208	0	0	0.009239275	0.002524626	0	0.052428707	0.031626181	0	0.08941012	0.17658168	0.003218998	0	0	0.051368989	0.002070954	0.001428075
TCGA-CJ-4904-01	0.028813277	0	0.002505509	0.218185894	0	0.175531549	0.004986745	0	0.00521076	0.028885518	0.01525217	0	0.044438612	0.019684217	0.17945582	0.219348266	0	0	0.057701664	0	0	0
TCGA-BP-4756-01	0.01300182	0.009715395	0.00903852	0.257269757	0	0.081256803	0	0.033658196	0.026535606	0	0	0.055880984	0.009202006	0.091359991	0.101902058	0.216421425	0.090713736	0	0	0.004043703	0	0
TCGA-BP-4995-01	0.051706952	0	0.029710491	0.263081523	0	0.053834619	0	0.020486384	0.020229427	0.029145093	0	0.056235909	0.051810329	0.042285009	0.088898262	0.223254804	0	0	0.027487802	0.016030006	0	0.025803391
TCGA-CJ-4890-01	0.094285072	0	0.06439966	0.244811964	0	0.14339967	0.024615377	0.017747897	0.01858313	0	0	0.019059947	0.005505907	0.048070677	0.04390588	0.20140432	0.01665727	0	0.047627286	0	0	0.009925944
TCGA-BP-4170-01	0.026268121	0	0.004364018	0.221698864	0	0.184666855	0	0.058358707	0.006001907	0.030568148	0	0.04899218	0.074606235	0	0.099266156	0.205560717	0.012892144	0	0.007390577	0.004025992	0	0.015339378
TCGA-AK-3425-01	0.035079351	0	0.031228234	0.265570845	0	0.053255597	0.019202959	0.015853303	0.024337505	0.021986296	0	0.011555325	0.021987847	0.101167929	0.077792376	0.273804695	0.005205298	0	0.032164111	0	0	0.009808332
TCGA-BP-4176-01	0.033733499	0	0.020442399	0.078082175	0	0.223780353	0.00552781	0	0.012039276	0.004302989	0	0.02456914	0.067036965	0.161816342	0.028987104	0.28395193	0	0.019271036	0	0.005968686	0	0.030490296
TCGA-AK-3453-01	0.072462342	0	0.023437612	0.455825138	0	0.067539116	0	0.038991637	0.067044331	0.019498479	0	0.064989045	0.033027307	0	0.064476612	0.059686475	0.015991921	0	0.01513225	0	0	0.001897735
TCGA-B0-5702-01	0	0	0.132835148	0.32822008	0	0.077049405	0	0	0	0.050266541	0.062455768	0	0.028508796	0.0083905	0.017212188	0.251414611	0	0.009488993	0.03415797	0	0	0
TCGA-CZ-5461-01	0.046215673	0	0.00704791	0.089950176	0	0.272311203	0.01043849	0.010507817	0.037821363	0.022769417	0	0	0.113840486	0	0.13978303	0.195370409	0	0.001553475	0.052390553	0	0	0
TCGA-B0-4690-01	0.005325303	0	0.002470889	0.163055246	0	0.125955976	0.052779205	0.049557326	0.030202768	0.020844384	0	0.00314763	0.071998719	0	0.1680156	0.216935715	0.013371945	0	0.035916959	0	0	0.040422337
TCGA-B0-4847-01	0.07414139	0	0.023626937	0.442410769	0	0.065817418	0.004770062	0.045309952	0.079898239	0.010292502	0	0.064195232	0.043350611	0	0.064318654	0.064385056	0.013879991	0	0	0	0	0.003603186
TCGA-CJ-4902-01	0.020442513	0	0.001263721	0.167682881	0	0.169315487	0.017344557	0.007381828	0.025557648	0.004808345	0.00947239	0.025276648	0.017048153	0.069040091	0.090430874	0.304321364	0.006052091	0	0.063584099	0	0	0.001
TCGA-CZ-5470-01	0.012416485	0	0.033361487	0.299645575	0	0.106463312	0.018697151	0.030351026	0.058527326	4.00E-04	0	0.019997129	0.089715554	0	0.085845599	0.171687067	0.031345243	0	0.041565247	0	0	0
TCGA-B0-4828-01	0.049287457	0	0.011527567	0.205553966	0	0.254407763	0	0.061635635	0.049800145	0.002518619	0.065958703	0.001974347	0.089960871	0	0.079031592	0.099306531	0	0	0.029036806	0	0	0
TCGA-CZ-5457-01	0.054383536	0	0.05366783	0.236524032	0	0.06238295	0	0	0.017901145	0.031565005	0	0.027034038	0.040332193	0	0.083021206	0.308932927	0.004288588	0	0.071031113	0	0	0.008935438
TCGA-CJ-4907-01	0.070809908	0	0.008485344	0.129341889	0	0.104356788	0	0.008280207	0.017410433	0	0.022272253	0.048271952	0.098879129	0	0.096129076	0.305473566	0.004629118	0	0.082833413	0	0	0.002826923
TCGA-A3-3387-01	0.049232348	0	0.039127154	0.057589562	0	0.170849095	0	0	0.011859528	0	0.022374405	0.0195396	0.077377991	0	0.01804103	0.432556796	0.010215358	0.012203626	0.064808195	0	0	0.014225314
TCGA-B0-4843-01	0.055562471	0	0.00224403	0.040746477	0	0.192530778	0	0.011021662	0.078140897	0	0.059390283	0.00368835	0.034673695	0.238641858	0.045149429	0.172945399	0	0	0.03737088	0.019082383	0	0.008811408
TCGA-B0-4714-01	0	0	0.00419426	0.522234323	0	0	0.066793259	0.009217175	0.048012519	0.003216564	0.053103796	0	0.01620658	0	0.110465428	0.138973497	0	0	0.027582599	0	0	0
TCGA-B0-5113-01	0.025521463	0	0.015775566	0.190124044	0	0.260401419	0	0.037680696	0.040661396	0.007878305	0	0.008864468	0.068846051	0	0.09976923	0.18819519	0	0	0.055752184	0	0	5.00E-04
TCGA-B2-4101-01	0.033424946	0	0.00819295	0.269840055	0	0.177833406	0.003314671	0	0.011329656	0.012399335	0.022884036	0.022523359	0.060864546	0	0.099343871	0.136551926	0.047727432	0	0.093769813	0	0	0
TCGA-A3-3346-01	0.007819373	0	0.001392181	0.140215805	0	0.150538353	0.045356378	0.020533313	0.016362126	0	0.038655511	0	0.031938829	0.1359807	0.096132956	0.245742539	0.004286808	0	0.015030103	0	0	0.050015026
TCGA-BP-4166-01	0.083241258	0	0.039296191	0.186334304	0	0.161726308	0.026462646	0	0.013950132	0	0.040705157	0.007546984	0.0131338	0.038310788	0.071197984	0.240984241	0.017271154	0	0.05798672	0	0	0.001852333
TCGA-B8-5165-01	0.217275493	0	0.029016618	0.067095403	0	0.286745835	0	0	0.002489854	0	0.009125703	0	0.010734619	0.024425522	0.070186243	0.209040241	0.002648819	0	0.063696887	0	0	0.007518763
TCGA-CZ-4858-01	0.087856995	0	0.016308339	0.382508026	0	0.003997649	0.082023587	0.066770235	0.05946807	0	0	0.010844046	0.011694472	0.046622032	0.085608831	0.099351356	0.006290826	0	0.034311914	0	0	0.006343621
TCGA-B0-5711-01	0.049897793	0	0.012939131	0.124564621	0	0.279428075	0	0.003245036	0.018682784	0.020198192	0	0.026825695	0.066417444	0.07247544	0.085587017	0.131404366	0.024217404	0	0.084117004	0	0	0
TCGA-BP-4987-01	0.040189008	0	0.004484123	0.347909072	0	0.086252118	0	0.008441102	0.029164608	0	0.045130103	0.020132332	0.045289928	0	0.079397503	0.200569051	0.022300149	0	0.06308561	0	0	0.007655292
TCGA-B0-5710-01	0.046486461	0	0.002515045	0.138113358	0	0.133924803	0.00234818	0.045471535	0.017734335	0.063279293	0.016614016	0	0.015928481	0.195037239	0.130408127	0.138884029	0.008165089	0	0.045090011	0	0	0
TCGA-B2-5633-01	0.014269581	0	0	0.063467031	0	0.132327363	0.013886235	0.004305689	0	0.131723231	0	0	0.121012953	0.066542858	0.05597165	0.301866612	0.010082882	0.02623034	0.049330136	0	0	0.008949239
TCGA-DV-5569-01	0.050869109	0	0.002608989	0.241471026	0	0.139912105	0.00575188	2.00E-04	0.050615667	0	0	0.017793835	0.071533014	0.058182354	0.09906143	0.211094543	0.009746055	0	0.038449182	0	0	0.002694801
TCGA-B0-5713-01	0.005636487	0	0.002251712	0.214897042	0	0.112211157	0	0.018534282	0.007651753	3.00E-04	0.063394045	0.032845471	0.069719726	0	0.242426117	0.14880081	0.002698153	0	0.078607868	0	0	0
TCGA-CJ-4874-01	0.008792367	0	3.00E-04	0.468696705	0	0	0.004468561	0.016060975	0.028781378	0.066035487	0	0.043552218	0.019656417	0	0.134781264	0.165789893	0.003803014	8.00E-04	0.038255572	0	0	3.00E-04
TCGA-B0-5690-01	0.15074356	0	0.003969955	0.053683817	0	0.092763893	0.01057545	0	0.070504385	0	0.062339895	0.02332688	0.110134198	0.074489655	0.105494095	0.112026091	0.035931823	0	0.094016305	0	0	0
TCGA-CZ-5464-01	0.005979034	0	0.013977173	0.224964686	0	0.041383023	0	0.063383542	0.062719966	0.075805797	0	0.068004901	0.047481562	0.057447602	0.084152999	0.195100432	0.003885878	0	0.055518091	0	0	2.00E-04
TCGA-B2-4099-01	0.012910381	0	0.002290382	0.060349046	0	0.1384621	0.003290069	0.014732992	0.014295425	0.022525705	0.014242495	0.033778623	0.127209736	0	0.134701972	0.328344848	0.025149518	0	0.060833815	0	0	0.006882894
TCGA-BP-4981-01	0.001	0	0.006105713	0.275676765	0	0.152670908	0.004752945	0.02646149	0.057812451	0	0.013157097	0.059016445	0.03950688	0.006164959	0.093043717	0.199754613	0.008239369	0	0.056654733	0	0	0
TCGA-CJ-4901-01	0.014376267	0	0.02349623	0.351703833	0	0.025190739	0.005108582	0.091951425	0.054464192	0.0733723	0	0	0	0.03073411	0.134534606	0.134523473	0.046610343	0	0.013933901	0	0	0
TCGA-B8-5550-01	0.034586213	0	4.00E-04	0.161127849	0	0.062517187	0.037502929	0.006971564	0.044900171	0	0.012627155	0	0	0.179859653	0.075798051	0.317304433	0	0	0.037239325	0	0	0.029183739
TCGA-CJ-4871-01	0.022114074	0	0	0.205018591	0	0.115975177	0.012554212	0.0106201	0.041171789	0	0.007957698	0.008757019	0.088082694	0.06080494	0.124627491	0.247530684	0	0	0.047633779	0	0	0.007151751
TCGA-B0-4852-01	0.044123762	0	0.010720463	0.170493901	0	0.170200425	0.003894062	0.015174504	0.008006806	0.054609464	0.012423304	0.004744869	0.102780745	0	0.147046282	0.191419137	0	0	0.052970599	0	0	0.011391678
TCGA-BP-5177-01	0.03332367	0	0.004687407	0.21128127	0	0.154156184	0	0	0.056453344	0.017844179	0.028077753	0.052052805	0.001745104	0.122802369	0.136061092	0.097341523	0.004419054	0	0.079754245	0	0	0
TCGA-B0-5100-01	0.071426203	0	0.009942315	0.071475816	0	0.174504229	0	0	0.06495247	0	0.10660972	0.017035041	0.02775021	0.176989346	0.078859938	0.136658535	0	0	0.056978149	0	0	0.00681803
TCGA-CJ-4897-01	0.098918834	0	0.016072074	0.231857847	0	0.136107194	0	0.006598388	0.029868591	0	0	0.04061274	0.0261817	0.027082204	0.087759625	0.146723442	0.028251849	0	0.123965512	0	0	0
TCGA-B0-5108-01	0.043545461	0	0.013789649	0.079285537	0	0.25509685	0.052443572	0	0.017175126	0	0.040746332	0	0.017098423	0.20231542	0.082133854	0.194480304	0	0	0	0	0	0.001889473
TCGA-CJ-4875-01	4.00E-04	0	0.00676105	0.663899615	0	0	0	0.028842645	0.028782117	0	0	0.085581981	0.022579276	0.018844342	0.021333169	0.081780753	0.00434253	0	0.036885321	0	0	0
TCGA-BP-4329-01	0.017607429	0	0	0.121961984	0	0.194931149	0	0.009074305	0.018344607	0	0.026339872	0.010829616	0.103542037	0.054982764	0.12635249	0.232021773	0.009161178	0	0.074850796	0	0	0
TCGA-BP-4989-01	0.065122816	0	0.02053495	0.423958378	0	0	0.032472767	0.023842229	0.056623808	0.089163989	0	0.088426967	0.007097345	0.004758745	0.046531482	0.081153238	0.015601492	0	0.042737106	0	0	0.001974687
TCGA-CJ-4642-01	0.142050072	0	0	0.086508055	0.044530028	0.017961463	0	0.032000203	0	0	0.064397608	0.022033609	0.044043462	0.052365386	0.056704178	0.212697036	0.126287473	0	0.098421427	0	0	0
TCGA-G6-A8L7-01	0.006303893	0.002450299	0.003517956	0.391855088	0	0	0.054667931	0.01405336	0.108724418	0	0	0.185273863	0.015594523	0.033361457	0.051321013	0.046831041	0.003702416	0	0.077374753	0	0	0.004967991
TCGA-BP-4163-01	0.04092441	0	0.005910011	0.107526246	0	0.184513179	0	0	0.019904762	0.00583344	0	0.015474459	0.189482826	0	0.088899551	0.282486971	0	0	0.059044144	0	0	0
TCGA-BP-4325-01	0.015503925	0	0.005123558	0.523149375	0	0	0	0.035923537	0.011046451	0.02920669	0	0.03288628	0.068921126	0	0.058468497	0.212660412	0.001849324	0	0.005260825	0	0	0
TCGA-A3-3376-01	0.050821722	0	0.002845665	0.073623478	0	0.158556713	0	0	0.009832067	0	0.075447333	0	0.229324353	0	0.026375342	0.263201634	0.024562929	0	0.085408763	0	0	0
TCGA-B0-5107-01	0	0	0.001253987	0.534468468	0	0	0.002948314	0.033574444	0.120559586	0	0	0.02440129	0.052382043	0	0.118100571	0.110263683	9.00E-04	0	0	0.001128821	0	0
TCGA-CZ-5462-01	0.038466386	0	0.005845076	0.035843254	0	0.212518651	0	0.027320136	0.002203637	0.043641777	0	0.042887532	0.151058788	0.032507696	0.133232516	0.16639172	0.004797052	0	0	0.051121716	0	0.052164064
TCGA-B8-4621-01	0.029249689	0	0	0.008338933	0	0.108492528	0.003456261	0	0.007811613	0.001706307	0	0.02198268	0.102178364	0.056991265	0.034571267	0.489227486	0	0	0.108566683	0	0	0.027426926
TCGA-CJ-4643-01	0.0579213	0	0.01083613	0.143430237	0	0.255253295	0	0.001290337	7.00E-04	0.003628914	0	0.031361237	0.131563292	0	0.111534674	0.189472834	0.022005226	3.00E-04	0.04067131	0	0	0
TCGA-BP-5004-01	0.01191768	0	7.00E-04	0.015478393	0.004503982	0.054312936	0.016530046	0	0.026233515	0.015222359	0.037077529	0	0	0.398608474	0.056326764	0.287815346	0	0	0.072563943	0	0	0.002747467
TCGA-A3-3380-01	0.055990801	0	0.008663711	0.137189876	0	0.17183461	0.027969728	0	0	0	0.083069999	0	0.020947876	0.008364692	0.060076327	0.321974935	0.003399751	0.003157693	0.082362486	0	0	0.014997514
TCGA-BP-5202-01	0.0056792	0	0.00131184	0.124692462	0	0.154503576	0.005543744	0	0	0	0.042568852	0.023221539	0.142603211	0.052758209	0.11932493	0.276730141	0.006080392	0	0.044981905	0	0	0
TCGA-G6-A8L6-01	0.036675943	0	0.014318144	0.154974535	0	0.224356196	0	0	0.056445122	0	0.06157425	0	0.211845278	0.010383037	0.059959718	0.154310555	0	0	0.015157222	0	0	0
TCGA-B0-5699-01	0.011366772	0	0	0.090818646	0	0.205187681	0	0	0.039502403	0	0.047043966	0.053780245	0.078749657	0.005172213	0.152797052	0.181234871	0.025127007	0.004831687	0.096686239	0	0	0.007701562
TCGA-B0-4700-01	0.022145581	0	0.020280014	0.370853702	0	0	0.021632893	0.039311902	0.063315355	0.057187476	0	0.022815933	0	0.130782623	0.129532828	0.108871029	0	0	0.013270664	0	0	0
TCGA-B0-4833-01	0.08805417	0	0.023592018	0.422377649	0	0.060469793	0.003206176	0.047517267	0.020736733	0	0	0.0526278	0.022080346	0.01129235	0.08072064	0.095994296	0.016504505	0	0.054826257	0	0	0
TCGA-B0-5096-01	0.055009802	0	0.047998628	0.077952872	0	0.131566136	0	0.026562583	0.021620413	0.005485472	0	0.010821436	0.137783631	0.14542731	0.060603502	0.257599987	0	0	0.004310153	0	0	0.017258075
TCGA-B8-5545-01	0.086676503	0	0.035875134	0.112670593	0	0.118657568	0	0.002703352	0.023786915	0.010162358	0	0.062865958	0.021955406	0	0.088983269	0.297218154	0.026003396	0	0.098343414	0	0	0.014097979
TCGA-CZ-5984-01	0.11903195	0	0.084448046	0.069790962	0	0.335523448	0.008463222	0	0.033661348	0	0.029692951	0.004098213	0.029853562	0	0.057854301	0.156125578	0.047538966	0.007309823	0.01660763	0	0	0
TCGA-B8-4146-01	0.007794451	0	1.00E-04	0.085170987	0	0.318587162	0.055380835	0	0	0.072183953	0	0.020473409	0	0.006748377	0.105920975	0.26703382	0	0.013719026	0.046543325	0	0	4.00E-04
TCGA-B0-5115-01	0.001164692	0	5.00E-04	0.008887276	0	0.411211577	0	0.00695649	0.006901909	0	0	0.066710875	0.062345502	0.070514741	0.145533209	0.121205122	0.043463495	0.006289096	0.048334861	0	0	0
TCGA-AK-3426-01	0.022951031	0	0.005795685	0.462814334	0	0	0.077823829	0.049672003	0.056921568	0	0	0.029808292	0.022555083	0.020187626	0.095932832	0.103769079	0.026145523	0	0.025623116	0	0	0
TCGA-DV-5574-01	0.107676577	0	0.108055427	0.242624581	0	0.007232356	0.03326177	0.003428911	0.00381011	0.018834571	0	0	0.022062323	0.051951077	0.056520488	0.277890419	0.03893876	0	0.023294152	0	0	0.00441848
TCGA-A3-A8OW-01	0.056622551	0	0.045014951	0.431137585	0	0.01806651	0	0.0369876	0.048784327	0	0	0.027935884	0.044919518	0	0.050600944	0.166912317	0.022234441	0	0.046746246	0	0	0.004037127
TCGA-B0-4846-01	0.003220654	0	0.002909525	0.317921049	0	0.248014171	0.00830188	0.005103245	0.014019679	0.023796503	0	0.009921605	0.013681793	0	0.164921622	0.151005701	0.013865931	0	0	0.01222579	0	0.011090851
TCGA-B0-5703-01	0.016614028	0	0.004918216	0.384201851	0	0.180206648	0	0	0.01283062	0	0.156818507	0.047158898	0.045860878	0.027272233	0.056717543	0.003913908	0.00350612	0	0.059980548	0	0	0
TCGA-B0-5399-01	0.021741552	0	0	0.121598155	0	0.216325179	0	0	0.074445395	0.023291187	0	0.090202779	0.015787876	0	0.109995629	0.121291158	0.113376299	0	0.091944791	0	0	0
TCGA-CW-5588-01	0.030857669	0	1.00E-04	0.113537475	0	0.168858987	0	0	0.011578906	0.002619475	0	0.005432969	0.104027089	0.082325148	0.064095996	0.370181726	0.00469688	0	0.029836096	0	0	0.01184976
TCGA-CJ-4908-01	0.049014231	0	0.015333608	0.269236268	0	0.125087544	0	0.006660801	0	0.003527876	0	0.04549464	0.037820764	0.049124479	0.083476714	0.17756885	0.020403579	0	0.117250646	0	0	0
TCGA-CW-6097-01	0.111384743	0	0.036463828	0.16259031	0	0.364786173	0.016850616	0	0.002002684	0	0	0	0.01970378	0.010329747	0.063870564	0.144782257	0.043421791	0	0.019748232	0	0	0.004065276
TCGA-CW-5589-01	0.077211499	0	0.014566918	0.089910275	0	0.125983745	0.009832786	0	0.007985185	0	0.026618632	0.022546454	0.029139523	0.087735352	0.038241689	0.382312982	0.039081792	0	0.047064686	0	0	0.001768483
TCGA-B0-5120-01	0.058285632	0	0.020991103	0.065746602	0	0.17168432	0	0	0.014288839	1.00E-04	0	0.047341895	0.032665847	0.013061424	0.063478558	0.384416361	0	0	0	0.127986435	0	0
TCGA-B2-5639-01	0.055411882	0	0.054871968	0.065097665	0	0.168541584	0	0.025480035	0.101970336	0.021119512	0	0.030572358	0.088400183	0	0.070189738	0.188514738	0.082477922	0	0.036803923	0	0	0.010548157
TCGA-BP-4332-01	0.008770623	0	0.003024489	0.150424996	0	0.03537698	0	0	0.002566031	0	0.021901171	0.045995707	0.060378589	0.100628453	0.044502287	0.404519713	0.00709429	0	0.114816669	0	0	0
TCGA-A3-A6NN-01	0.017718703	0	0.002936982	0.156639652	0	0.137418735	0	8.00E-04	0.001	0	0.165624149	0.015618348	0.05989249	0	0.083356262	0.267876351	0.019488386	0	0.07165339	0	0	0
TCGA-B0-5691-01	0.189907719	0	0.029987221	0.131582545	0	0.096395321	0.020504128	0	0.022120604	0.004787886	0	0.00179909	0.048427416	0.058423078	0.149319	0.139515353	0.002109973	0	0.096116853	0	0	0.009003813
TCGA-GK-A6C7-01	0.030318917	0	0.008088445	0.189077942	0	0.137002178	0	0.002792073	0.00164664	0	0.098564696	0.054297006	0.091381408	0	0.106399571	0.139924893	0.038966691	0	0.101539538	0	0	0
TCGA-A3-3308-01	0.034385625	0	0.007377906	0.105693671	0	0.093590144	0.023482355	0.006140044	0.030821404	0	0.026015168	0	0.083230661	0.062403437	0.123108461	0.33363109	5.00E-04	0	0.06960309	0	0	0
TCGA-CJ-4891-01	0.036013168	0	0.01140901	0.086587536	0	0.033342936	0.008942862	0	0.061972602	0.003217842	0	0.014467784	0.142512068	0.190858528	0.04946444	0.249698817	0	0.053012629	0.020875451	0	0	0.037624328
TCGA-A3-3307-01	2.00E-04	0	0.002532028	0.310710818	0	0.06582384	0.006660427	0	0.01577991	0.010798022	0	0	0.147803483	0	0.145702859	0.244381051	0	7.00E-04	0.032360035	0	0	0.016573017
TCGA-B0-5707-01	0.085230324	0	0.028023753	0.056599961	0	0.147834095	0	0	0.007596066	0	0	0.038682742	0.011340051	0.169284942	0.011177156	0.342827858	0.03487542	0	0.057926369	0	0	0.008601263
TCGA-BP-5000-01	0.008196389	0	0.007714775	0.311409349	0	0.157249149	0	0.041515493	0.064938783	0.04241593	0	0.058710582	0.011298713	0.009754977	0.127732424	0.071028997	0.023676729	0	0.06232811	0	0	0.0020296
TCGA-CZ-5459-01	0.01674468	0	0.002175817	0.306091018	0	0.172617361	0.005499889	0.033557028	0.002903892	0.017064185	0	0.005760211	0	0.020252995	0.152006307	0.207607592	0	0.001553422	0.053866893	0	0	0.00229871
TCGA-B0-4839-01	0.014729888	0	0.002782222	0.177809199	0	0.12224497	0	0.006223237	0.015670536	0	0.065777976	0.078838037	0.090330131	0	0.043528321	0.216753194	0.023582246	0.004467722	0.129377988	0	0	0.007884332
TCGA-B0-5696-01	0.022901465	0	0.001249613	0.311368829	0	0.06024193	0.012076021	0.003675915	0.015770868	0	0.007736912	0.014321713	0.116455809	0	0.132275771	0.233279912	0.006331923	0	0.061357519	0	0	0.001
TCGA-B8-A54I-01	0.010891556	0.032342635	0.224645396	0.094660057	0	0.108349515	0.089365186	0	0.0174284	0	0	0.033047545	0.011220078	0	0.005170354	0.196420158	0.02326137	0.01268485	0.136473521	0	0	0.004039378
TCGA-BP-4964-01	0.021442163	0	0.00390214	0.215777964	0	0.18217955	0	0.012526441	0.051426393	0.009327393	0	0.034590741	0.004399516	0.036494686	0.142602714	0.189957818	0.046978865	0	0.048393617	0	0	0
TCGA-BP-4971-01	0.017472997	0	4.00E-04	0.087648149	0	0.235541757	0	0.018578169	0.077670036	0	0	0.056515473	0.030304714	0.177190775	0.097958841	0.129667331	0.025394789	0	0.045618695	0	0	0
TCGA-B0-5106-01	0.127291476	0	0.041659203	0.291745097	0	0.093408693	0	0.007231671	0.026443356	0	0	0.068561983	0.059486213	0	0.040723756	0.171210155	0	0	0.062479916	0	0	0.009758481
TCGA-A3-3365-01	0.067547348	0	0.002590601	0.107430265	0	0.209723291	0.028683544	0	0	0.019512809	0.103192466	0	0.014839791	0	0.093339145	0.247940931	0.0351889	0	0.07001091	0	0	0
TCGA-CJ-4899-01	0.058842169	0	0.009946012	0.148650776	0	0.170328465	0.005823765	0	0.003830552	0	0.022060058	0	0.029276696	0.019874675	0.051332122	0.406483588	0.00133092	0	0.072220202	0	0	0
TCGA-BP-4972-01	0.009648078	0	0.002103712	0.055917974	0	0.138571445	0	0	0	0	0	0.035656563	0.030183985	0.074369543	0.080233667	0.508702299	0.002954772	0	0.061657961	0	0	0
TCGA-AK-3460-01	0.011830727	0	0.002599145	0.213929735	0	0.137906293	0.031439347	0	0.008213731	0.004402177	0.045547237	0	0.073201589	0	0.064431869	0.36868243	0	0	0.031658592	0	0	0.006157128
TCGA-B8-A8YJ-01	0.109781236	0	0.044148346	0.080035151	0.014651638	0.197145864	0.024687817	0	0	0	0.088067404	0	0.040210972	0	0.041911006	0.244686902	0.005619683	0	0.109053981	0	0	0
TCGA-BP-4799-01	0.03112086	0	0.046745106	0.335970202	0	0.067066754	0.063863032	0.038069079	0.00791761	0.104822382	0	0	0	0.094906048	0.04633363	0.137369238	0	0	0	0.025816059	0	0
TCGA-B0-4818-01	0.117279806	0	0.261129623	0.182776333	0	0.124032296	0	0	0.020933017	0.016094995	0	0.075948428	0.03627838	0	0.079281369	0.034404633	0.013742059	0	0.038099061	0	0	0
TCGA-B0-5698-01	0.036801485	0	0.030774521	0.170660263	0	0.197243696	0.006569308	0.051078947	0.039220239	0	0	0	0.15549476	0.045043458	0.098391573	0.136191475	0	0.00900854	0.01359315	0	0	0.009928585
TCGA-B8-5162-01	0	0	0.096097805	0.307396525	0	0.079931124	0.01898938	0.018016183	0.019771513	5.00E-04	0	0.005032089	0.09674884	0.037751994	0.065212851	0.253260786	0	0	0.001272102	0	0	0
TCGA-BP-4973-01	0.037664646	0	0.002550538	0.253450242	0	0.279038839	0	0.030415755	0	0	0	0	0.090713684	0	0.107657002	0.174827294	0	0.005027221	0.011640747	0	0	0.00701403
TCGA-BP-4776-01	0.032893801	0	0.117411141	0.296291966	0	0	0	0.098463706	0.026928002	0	0	0.111824973	0.012389007	0	0.099682525	0.125372202	0	2.00E-04	0	0.078559903	0	0
TCGA-B0-5694-01	0.050162326	0	0.013501929	0.052001395	0	0.114327706	0.025865987	0	0.019355528	0	0.105402438	0.026495413	0.061007344	0.083393901	0.089842556	0.255565358	0.041831654	0	0.059175528	0	0	0.002070937
TCGA-CJ-4886-01	0.011668749	0	0	0.298531134	0	0.151761321	0	0.007514105	0.030934396	0.045468954	0	0.048421062	0.036501693	0	0.120307359	0.21621811	0.003581033	0	0.029092084	0	0	0
TCGA-AK-3434-01	0.003182252	0	0.002717749	0.293331378	0	0.141853238	0.021929728	0.021914279	0.017320918	0.150702479	0.011992762	0	0	0	0.110272183	0.201196515	0	0.002699704	0.020886815	0	0	0
TCGA-BP-4807-01	0.015492807	0	0	0.051226099	0	0.116494579	0	0.003754017	7.00E-04	0.012185368	0	0.021583275	0.055981932	0.003500149	0.051623418	0.554227559	0	0.037086579	0	0.046089494	0	0.030053237
TCGA-B2-A4SR-01	0.039046481	0	0.006680504	0.177351793	0	0.17130471	0	0.008223324	0.025521686	0.001944477	0.03359574	0.003744033	0.014330241	0.018746439	0.1404344	0.184593085	0.10469047	0	0.069792618	0	0	0
TCGA-CJ-4882-01	0.158051173	0	0.049224794	0.169860542	0	0.320898156	0.02776682	0	0.055370604	0.002231613	0	0	0.002893949	0.02537331	0.065772379	0.072257849	0.00895667	0	0.036945183	0	0	0.004396958
TCGA-CJ-4876-01	0	0	0.028219245	0.637160944	0	0	0.073523228	0.020169481	0.078809022	0	0	0.033084484	0.018997092	0	0.063336324	0.036619151	0.008726364	0	0.001354665	0	0	0
TCGA-BP-5180-01	0.002141012	0	0.001367532	0.215167835	0	0.189063347	5.00E-04	0.020932221	0.050684604	0	0	0	0.103088881	0.05547185	0.077095169	0.274089806	0	0	0	0.010426051	0	0
TCGA-BP-4992-01	0.082091239	0	0.021147173	0.318060704	0	0.211453068	0.00843717	0.073369189	0.043801086	0	0	0.055996719	0.019151576	0.010569994	0.072522938	0.053957084	0.003819627	0	0.025446344	0	0	2.00E-04
TCGA-BP-5182-01	0.012108133	0	0.002352346	0.156183388	0	0.151199085	0.007044059	0.004595177	0.027164721	0.005237127	0	0.017310487	0.010879418	0.143530486	0.076500181	0.322537786	0.036700711	0	0.026435381	0	0	2.00E-04
TCGA-BP-5178-01	0.122485755	0	0.019147252	0.113671577	0	0.132578965	0.009299417	0	0.084309968	0	0.029917126	0	0	0.153034068	0.036635717	0.264944357	0	0	0.027995022	0	0	0.005980776
TCGA-BP-4803-01	0.029432217	0	0.002857266	0.180523335	0	0.143679829	0	0.008537946	0.013025329	0	0.041018042	0.027703326	0.048974234	0.06469701	0.094901014	0.313605889	0.017129237	0	0.013915325	0	0	0
TCGA-A3-3358-01	0	0.001097374	0.025713913	0.223067978	0	0.172273149	0.015409511	0.033295892	0.022251585	0.017675822	0	0.020856863	0.028464713	0	0.052462122	0.314406591	0.023613876	0	0.04614423	0	0	0.00326638
TCGA-BP-4790-01	0.033646062	0	0.002215724	0.259757249	0	0.220319055	0.010494631	0.013182752	0.029500892	0	0	0.041549987	0.018543807	0.075786795	0.088688243	0.123105955	0.027590626	0	0.055618223	0	0	0
TCGA-BP-4965-01	0.028959736	0	0.002519177	0.085538038	0	0.250877482	0	0	0.012368012	0.006135781	0	0.008449067	0.098101509	0	0.089856316	0.322044472	0.010642464	0	0.071577128	0	0	0.012930816
TCGA-A3-3323-01	0	0	0.002649815	0.144971005	0	0.214471603	0	0	0.007034128	0	0.024530155	8.00E-04	0.116904076	0	0.132329305	0.29664468	0	0	0.057340198	0	0	0.002326194
TCGA-CJ-4884-01	0.024258844	0	0.004916989	0.210456833	0	0.241076952	0	0.027796907	0.028413841	0.00353316	0	0.049185514	0.012911494	0.022875113	0.076485774	0.216442205	0.01367283	0.001760933	0.064017534	0	0.001075156	0.001119919
TCGA-CJ-5677-01	0.060355101	0	0.005923217	0.078800872	0	0.043380842	0	0.004684258	0.041420311	0.011233812	0	0.034883108	0.010631293	0.330057763	0.031783789	0.316769304	0	0	0.030076329	0	0	0
TCGA-B8-4143-01	0.014821395	0	0.065482569	0.400294986	0	4.00E-04	0.121704624	0.016531561	0.047138774	0	0	0	0.019957756	0.027929196	0.101943208	0.177977777	0	0	0.001998296	0	0	0.003866443
TCGA-BP-4353-01	0.003711772	0	4.00E-04	0.19821994	0	0.091614152	0.044562595	0	0	0.053208118	0	0	0.018862854	0.025790762	0.070112238	0.452959097	0	0	0.040603251	0	0	0
TCGA-BP-5008-01	0.057805413	0	0.010836796	0.212450409	0	0.287392325	0.001468442	0	0	0.017832407	0	0.021825369	0.029510665	0.027443216	0.133414798	0.142851122	0.018145997	0	0.039023041	0	0	0
TCGA-B0-4819-01	0.07007644	0	0.060908769	0.389424244	0	0.100814058	0.01854705	0.050590725	0.036099979	0.037767177	0	0.049872526	0.008528439	0.03050539	0.065601606	0.073165175	0.005530167	0	0.002568254	0	0	0
TCGA-BP-4760-01	0.069553589	0	0.004324132	0.019964405	0	0.080661085	0	0	1.00E-04	0	0.004547927	0.008932612	0	0.561244242	0.03394788	0.137394986	0	0	0.079375361	0	0	0
TCGA-B8-5552-01	0.089628382	0	0	0.127901264	0	0.188072141	0	0	0.032251658	0	0	0.013691936	0.01437756	0.148575221	0.051820897	0.287741973	0.021211819	0	0.018789313	5.00E-04	0	0.005434282
TCGA-B0-5077-01	0.005679122	0	0.006238591	0.121735338	0	0.081633088	0	0.047106927	0.049335709	0	0.005243938	0.064560669	0.001626974	0.251780495	0.086516128	0.188017604	0.001583201	0	0.088942217	0	0	0
TCGA-B4-5834-01	0.058860117	0	0.003583973	0.141358144	0	0.122161638	0.032997812	0	0	0.001	0.065566857	0	0.046155302	0	0.194895677	0.226606604	0.016395991	0	0.090465795	0	0	0
TCGA-CZ-4865-01	0.08644391	0	0.06432038	0.258520802	0	0.060900435	0.039465068	0	0.009858532	0	0.027399926	0.015706557	0.014474896	0.049589486	0.080292212	0.223764871	0.01779365	0	0.051469275	0	0	0
TCGA-AS-3778-01	0.005052171	0	0.004463525	0.124666116	0	0.172449247	0	0	0.005088361	0	0.027596666	0.023716284	0.096052207	0	0.158261943	0.291617302	0.009000054	0.007160134	0.072017888	0	0	0.002858103
TCGA-AK-3428-01	0.076984989	0	0.008782987	0.115433466	0	0.062298985	0	0.008456747	0.01419837	0	0	0.006993498	0.379608954	0.039878181	0.087006878	0.070097842	0	0.017847728	0.036162731	0	0.011585268	0.064663376
TCGA-BP-4797-01	0.024151354	0	0.003964783	0.238923166	0	0.181208361	0	0.011765774	0.021870185	0.004127345	0	0.036474623	0.064884038	0.041191473	0.064310734	0.246916688	0.006970612	0	0.0307516	0	0	0.022489264
TCGA-B0-4836-01	0.046529808	0	0.03662609	0.304106231	0	0.075014866	0.024660866	0.026196405	0.067508947	0.005485677	0	0	0	0.154837498	0.124926064	0.110455926	0.00345291	0	0.020198712	0	0	0
TCGA-A3-3319-01	0.071071277	0	0.022212699	0.080477148	0	0.252012982	0	0.023042458	0.021934529	0	0	0.017679631	0.17401997	0	0.096368131	0.189755998	0	0	0.032814336	0	0	0.01861084
TCGA-BP-5175-01	0.007713658	0	0.001388084	0.267099533	0	0.029424371	0	0.046084644	0.14699942	0.06840133	0	0.016893569	0.008294429	0.104692418	0.054291976	0.201482684	0	0	0.030428987	0	0	0.016804896
TCGA-BP-4795-01	0.087564007	0	0.015457795	0.11036567	0	0.182230746	0	0	0.057467838	0	0	0.055839588	0.056356086	0	0.026862252	0.187637373	0.084891223	0	0.130953964	0	0	0.004373459
TCGA-BP-4959-01	0.048049684	0	0.003478766	0.092377985	0	0.206157885	0.01020423	0	0.002566391	0	0	0.005613227	0.047855756	0.138642278	0.021112425	0.337328567	0.018915197	0.016928284	0.050769325	0	0	0
TCGA-CZ-5455-01	0.01736009	0	2.00E-04	0.428057663	0	0	0.022343467	0.043319009	0.017370497	0.003281906	0	0.0041676	0.046509121	0	0.117822209	0.252226902	6.00E-04	0	0.038964061	0	0	0.007758908
TCGA-BP-4801-01	0.017574711	0	0	0.116920624	0	0.09110275	0	0	0.021442609	0	0.003744088	0.016857091	0.017763272	0.080549396	0.069345107	0.491100494	0.022133121	0	0.045697225	0	0	0.005769512
TCGA-BP-5199-01	0.002282303	0	0.003920939	0.596342453	0	0	0.005321015	0.087376635	0.029205278	0.039807507	0	0.04528946	0	0.014924807	0.061923828	0.093664386	0.002118792	0	0.017822596	0	0	0
TCGA-B8-5549-01	0.023423515	0	0.004285751	0.46442099	0	0.093628187	0	0.001504392	0.011932564	0.035797344	0	0.025876667	0.060472871	0.003240795	0.080914259	0.161710631	0	0	0.020868987	0	0	0.011923047
TCGA-A3-3359-01	0.021836865	0	0.010342658	0.245916921	0	0.229050944	0.005189403	0	0.009260824	0	0	0	0.054364996	0	0.160410448	0.191230629	0.011583852	0	0.04850097	0	0	0.012311491
TCGA-B2-4098-01	0	0.034270862	0.051041943	0.049606067	0	0.061644603	0.039805696	0.018006565	0.027792089	0.005743233	0	0.002594255	0	0.260938076	0.039360107	0.317468663	0.005312465	0	0.02448658	0	0	0.061928797
TCGA-CZ-5458-01	0.034912002	0	0.002335806	0.210674446	0	0.347492796	0.013065237	0	0	0	0	0.00719358	0.10283999	0	0.081707332	0.170337132	0	0.002922412	0.026408403	0	0	1.00E-04
TCGA-BP-4993-01	0.038653595	0	0.006864174	0.419487776	0	0.089812947	0	0.012139382	0	0.025429192	0	0.056584237	0.019588872	0	0.07409431	0.178903976	0.010128556	0	0.068312982	0	0	0
TCGA-CZ-4866-01	0.026149416	0	0.008527166	0.071412704	0	0.116621042	0	0.002462271	0	0	0.015099421	0.00761338	0.119535029	0.154636079	0.044841879	0.402416685	0	0	0.029312983	0	0	0.001371946
TCGA-A3-3372-01	0.003532203	0	0.004974813	0.228195494	0	0.132679251	0	0	0.019390484	0	0.00738509	0.026692533	0.099755625	0	0.151238553	0.204746276	0.005199332	0.004349644	0.105075624	0	0	0.006785076
TCGA-B0-5080-01	0.110953149	0	0.073472661	0.315631352	0	0.004731469	4.00E-04	0.023520071	0.143317781	0	0	0.04897168	0.01113815	0.007917952	0.063579243	0.146700785	0	0	0.048804907	0	0	9.00E-04
TCGA-BP-5186-01	0.128124811	0	0.067714469	0.21909048	0	0.084953494	0	0.005286582	0.016373985	0.00289792	0	0.083446027	0.011093686	0	0.07964645	0.107577204	0.030315109	0	0.163479785	0	0	0
TCGA-B0-4816-01	0.01087527	0	0.002824039	0.13204578	0	0.155152268	0.011232414	0.001822747	0.001332142	0	0.049418604	0.016659418	0.246354485	0	0.046002865	0.268727589	0	0.002029355	0.045058424	0	0	0.0104646
TCGA-A3-3382-01	0	0	0.002015523	0.266822861	0	0.245943156	0	0.008588707	0.003386708	0	0	0.015869487	0.002254044	0.042407838	0.089575171	0.30584788	0	0	0.014787941	0	0	0.002500683
TCGA-CW-5581-01	0.023570336	0	0	0.195308772	0	0.341303177	0.029359752	0	0.0186733	0	0	0.008295898	0.009030078	0	0.111805998	0.149102336	0.052932991	0.006271325	0.045251275	0	0	0.009094761
TCGA-CJ-5686-01	0.013209241	0	0.003969595	0.216001523	0	0.24082177	0.041520033	0.013856553	0	0	0.004229659	0	0.115986333	3.00E-04	0.077050809	0.227138726	0.002805533	0	0.022783707	0	0	0.020327539
TCGA-CZ-5988-01	0.056407452	0	0.007206838	0.240704088	0	0.204646532	0.017209727	0.011534829	0.008391805	0.059147203	0	0	0.007617089	0.078964982	0.10735857	0.183010606	0	0	0.017800277	0	0	0
TCGA-BP-4763-01	0.030599097	0	0	0.169877031	0	0.186242704	0.027080647	0.02200372	0	0.019840073	0.05338295	0	0.042779215	0.008229313	0.166319969	0.205513048	0.015852719	0	0.052279514	0	0	0
TCGA-BP-4982-01	0.090773026	0	0.014174001	0.150230365	0	0.198233807	0.002044705	0.005645708	0.016714006	0	0.033672606	0	0.060564202	0	0.07636121	0.30607124	0.001814293	0	0.039128649	0	0	0.004572184
TCGA-BP-5196-01	0.018271662	0	0.005836505	0.45627308	0	0	0	0.069576106	0.043875634	0.038851091	0	0.043230426	0	0.079941834	0.072657375	0.12720986	0	0	0	0.042308928	0	0.0019675
TCGA-B0-5088-01	0.092133414	0	0.001921078	0.182343566	0	0.15663356	0	0.019456411	0.029599646	0	0	0.04056996	0	0.102482402	0.056916588	0.293489651	0.009257141	0	0.015196584	0	0	0
TCGA-BP-5200-01	0.067411059	0	0.008609412	0.290872261	0	0.119559633	0	0.039052839	0.024864493	0.015831032	0	0.057386939	0.034230464	0.04314737	0.059858702	0.181107398	0.003794417	0	0	0.029184001	0	0.025089979
TCGA-A3-3343-01	0.044599116	0	0.011556462	0.085579673	0	0.208137736	0	0	0	0	0.04602826	0.026158032	0.077310169	0.033170523	0.143242966	0.167531661	0.037177848	0	0.109724059	0	0	0.009783496
TCGA-CJ-4635-01	0.002762159	0	6.00E-04	0.457182706	0	0.039088093	0.019773188	0.020257321	0.075094457	0.022691523	0	0	0	0.090675649	0.052674165	0.215741181	0	0	0.003415469	0	0	0
TCGA-MM-A563-01	0.038212446	0	0.061098667	0.167495028	0	0.087414852	0	0.012395274	0.082438955	0.039980076	0	0.019109056	0.06230523	0.072264844	0.10822899	0.165129993	0.02979489	0	0.054131699	0	0	0
TCGA-B0-4713-01	0.010322066	0	0.021596284	0.292144405	0	0.100822597	0	0.036858146	0.091214289	0.033480965	0.033239649	0.051108439	0.009520248	0.026027661	0.13286525	0.114441564	0.003049961	0	0.043308475	0	0	0
TCGA-CJ-5684-01	0.05329367	0	0.010573529	0.45839169	0	0.052196457	0	0.027990642	0.044722899	0.012961416	0	0.072705445	0.010705916	0	0.087919794	0.102220225	0.015785798	0	0.050532519	0	0	0
TCGA-CJ-4639-01	0.032893168	0	0.009198018	0.513138061	0	0.060958682	0	0.042664196	0.008816429	0.019534216	0	0.046721122	0.015919644	0	0.097604889	0.091508073	0.018248291	0	0.04279521	0	0	0
TCGA-BP-4762-01	0.084331655	0	0.028828797	0.146210353	0	0.119982975	0.002555264	0	0.028790719	0.03090167	0	0.0255958	0.068330336	0	0.051765907	0.24553679	0.074427337	0	0.091927704	0	0	8.00E-04
TCGA-B0-4697-01	0.015976674	0.036953134	0.10561034	0.379704455	0	0.04959204	0.06257203	0.023316497	0.09944163	0.016381279	0	0.007895815	0	0.032424324	0.097770961	0.050923909	6.00E-04	0	0.020820364	0	0	0
TCGA-BP-4161-01	0.046174346	0	0.009407341	0.313162181	0	0.125193797	0.007345105	0.043587414	0.027943896	0	0	0.028075892	0.019459553	0.014424597	0.070296738	0.229713368	0.018053219	0	0.042720332	0	0	0.004442224
TCGA-CZ-5989-01	0.020526624	0	0	0.069936753	0	0.316864832	0.035123474	0.003843022	0	0.128371123	0	0.006971501	0.053333312	0	0.078325019	0.256133417	0	0.002381349	0.024829528	0	0.003360045	0
TCGA-CJ-4873-01	0.012551604	0	0.04067352	0.202675026	0	0.123951897	0.017698871	0.012859398	0.093123625	0.015635589	0	0.001143156	0.038492354	0.028098418	0.075219251	0.307873336	0.006153927	0	0.023850027	0	0	0
TCGA-EU-5906-01	0.045598884	0	0.004258889	0.074570936	0	0.242722601	0.027067275	0	0	0	0.031818162	0	0.065924673	0.016819267	0.082352459	0.254223753	0.042671206	0	0.084358283	0	0	0.027613613
TCGA-CJ-5678-01	0.016650757	0	0.091505284	0.337638224	0	0.135481193	0.027528301	0.018032626	0.054683793	0.01287686	0	0.038914475	0.016215539	0	0.087261538	0.12378385	0.019070867	0	0.020356695	0	0	0
TCGA-AK-3458-01	0.02848926	0	0.005489687	0.295111644	0	0.151654043	0.015604879	0	0	0.192884602	0	0	0.01479085	0	0.068858907	0.158825965	0.016604985	0.00220065	0.046021607	0	0	0.003462921
TCGA-B2-4102-01	0.044116065	0	0.010634417	0.067470371	0	0.238491552	0.001017691	0	0.010273894	0	0.001066	0.026665422	0.039770209	0	0.149217457	0.307106233	0.007865959	0	0.073244409	0	0	0.023060321
TCGA-CJ-4868-01	0.030352078	0	0.005334793	0.27288319	0	0.091085597	0.030853503	0.020804803	0.028074315	0	0	0	0.016353824	0.103259448	0.092226978	0.227076136	0.029206755	0	0.036856496	0	0	0.015632084
TCGA-B0-4838-01	0.013253695	0	0.007819554	0.663686161	0	0	0	0.053670537	0.04232931	0	0	0.059983711	0.010342627	0	0.058508281	0.034684479	0.01383148	0	0.039623438	0	0	0.002266728
TCGA-BP-4798-01	0	0	0.053748972	0.47679343	0	0	0.001316004	0.021206053	0.061438353	0.007588162	0	0.02872794	0.099165528	0	0.092968158	0.144705126	0	0	0.012342275	0	0	0
TCGA-B0-4691-01	0.012944864	0	0.052934278	0.398973325	0	0.019504116	0	0.097779407	0.041890386	0.055105449	0	0.069407251	0.018827211	0	0.112495055	0.084952766	0.018186776	0	0.016999117	0	0	0
TCGA-CW-5583-01	0.08276393	0	0.009269026	0.15798681	0	0.077694504	3.00E-04	0.013465369	0.035313042	0	0.094061087	0.016320151	0.041714506	0	0.132082903	0.178782575	0.005221021	0.005834638	0.11362102	0	0	0.035553962
TCGA-BP-4998-01	0.031336889	0	0.006210422	0.208620274	0	0.23261985	0.003320389	0	0.005750795	0	0	0.030805134	0.026223527	0	0.099046795	0.215208989	0.031776846	0	0.101058319	0	0	0.008021772
TCGA-BP-4330-01	0.072998409	0	0.105336115	0.400084829	0	0.044378637	0.00491227	0.016619264	0.045480799	0	0	0.00848926	0.035301579	0	0.101740314	0.107699319	0.01820882	0	0.035864241	0	0	0.002886144
TCGA-B0-4945-01	0.032495452	0	0.02085587	0.171784875	0	0.156790336	0.011375071	0.021102167	0.013707593	0	0.042709343	0	0.021468283	0	0.181763494	0.280811795	1.00E-04	2.00E-04	0.044750757	0	0	0
TCGA-B0-5701-01	0.021765359	0	0.026324799	0.233091938	0	0.028196416	0.035533799	0.041314174	0.057061499	0.037638595	0	0.008077498	0.025679329	0.12471127	0.108556806	0.2088759	0.001877372	0	0.024566668	0	0	0.016728578
TCGA-CJ-6031-01	0.042108742	0	0.03608412	0.278367497	0	0.013696267	0.024293548	0.008403345	0.036643111	0.022962952	0	0.023765986	0.00443658	0.108450737	0.073115834	0.240442458	0.010123762	0	0.063216706	0	0	0.013888354
TCGA-A3-A6NL-01	0.079420692	0	0.031630874	0.141998473	0	0.147898405	0	0.010489491	0.026705017	0	0	0.090907887	0.065668785	0.018831268	0.085026691	0.150258386	0.025382242	0	0.119439074	0	0	0.006342714
TCGA-CJ-4644-01	0	0	0.006033416	0.424229783	0	0.019576784	0.014422184	0	0.012028061	0.039143551	0	0.01039105	0.091801926	0	0.09964854	0.251872585	0	0	0.030852121	0	0	0
TCGA-BP-5190-01	0	0	0.00840569	0.200299235	0	0.15918918	0	0.013229959	0.031715104	0.04422762	0.005083007	0.026183973	0.084495686	0	0.117220739	0.255866574	0	0.001845652	0.052227511	0	0	0
TCGA-CJ-4881-01	0.013290668	0	0.037434749	0.181648286	0	0.142497209	0.006960341	0.0285908	0.070556439	0	0	0.042236878	0.103282901	0.033599271	0.057366347	0.216277834	0	0	0.038654231	0	0	0.027604046
TCGA-3Z-A93Z-01	0.105327596	0	0.068029185	0.048371271	0	0.131911885	0	0	0.012359699	0.006056555	0	0.112956271	0.084431349	0	0.158598005	0.16220714	0.038220003	0	0.071531042	0	0	0
TCGA-BP-4761-01	0	0	0.110677911	0.401547856	0	0	0.021273262	0.038813185	0.116244107	0	0	0.044868865	0.017293652	0.035409519	0.084687894	0.106000562	9.00E-04	0	0.022302535	0	0	0
TCGA-B2-5635-01	0	0	0	0.164509548	0	0.068551965	0.018086378	0.019940383	0	0.127280246	0	0.008552371	0.177519116	0	0.046550738	0.292036737	0	0.034812639	0.04200773	0	0	2.00E-04
TCGA-CJ-5679-01	0	3.00E-04	0.003116422	0.125442385	0	0.107466078	0	0	0.038067333	0.015238033	0.04881067	0	0	0.504464727	0.021788863	0.118115513	0	0	0.017172992	0	0	0
TCGA-A3-A8OX-01	0.040621368	0	0.015849425	0.158939859	0	0.255988502	0	0.038659701	0.039255641	0	0	0.020829392	0.022624732	0.023982426	0.119629705	0.148254095	0.051542682	0	0.048987194	0	0	0.014835279
TCGA-BP-4346-01	0	0	0.010163637	0.596885836	0	0	0	0.073244056	0.053161476	0	0	0.051977004	0.049169821	0	0.068326923	0.091173831	0.003464747	0	0.002432668	0	0	0
TCGA-CZ-5987-01	0.022467562	0	0.005574777	0.087105507	0	0.334188623	0.001271038	0	0.073619548	9.00E-04	0	0.039912299	0.080872318	0.056249713	0.111913539	0.027394951	0.018864531	0	0.125117584	0	9.00E-04	0.0136173
TCGA-B0-5095-01	0.044308892	0	0.00209336	0.248075769	0	0.145866363	0.002392463	0.003602013	0.029817391	0	0	0.08668932	0.05634583	0.040335241	0.094841754	0.210380503	0	0	0	0.035251101	0	0
TCGA-BP-5176-01	0.029442438	0	0	0.210654451	0	0.148672362	0.041795525	0	0.064238802	0	0.088947315	0	0.026445358	0.003062245	0.113887092	0.19932454	0.002163431	0.002647709	0.068718732	0	0	0
TCGA-B0-4823-01	0.098466346	0	0.027383766	0.28712203	0	0.138143506	0.002264549	0.019956074	0.018465454	0.016492291	0	0.028097209	0.010565926	0	0.052908295	0.224525128	0.012819507	0	0.062398957	0	4.00E-04	0
TCGA-BP-5007-01	0.031671747	0	0.013314906	0.266341034	0	0.216458837	0.001059889	0	0.012150475	0	0	0.052347128	0.020897323	0.015489001	0.107829653	0.148463829	0.024056617	0	0.089919561	0	0	0
TCGA-BP-4968-01	0.010444654	0	0.010524442	0.453960434	0	0.068661263	0.006213431	0.040212445	0.035874838	0.032291382	0	0.05048751	0.043209973	0	0.098384266	0.13135047	0.008625285	0	0.009759607	0	0	0
TCGA-B8-A54H-01	0.025673521	0	0.00649539	0.522821198	0	0	0	0.049680528	0.062692463	0	0	0.068765086	0.034061876	0	0.031200663	0.106372289	0.016469687	0	0.070451775	0	3.00E-04	0.005009987
TCGA-CJ-4895-01	0.056559502	0	0.005291306	0.201044943	0	0.129344236	0	0.041118255	0.016672385	0	0.00294291	0.012114602	0.11340076	0.011560084	0.105079143	0.29489	0	0	0.009981873	0	0	0
TCGA-EU-5905-01	0	0	0	0.097317588	0	0.217723085	0	0	0.024283778	0.004910218	0	0.045534736	0.099833245	0	0.066624679	0.358327985	0	0.005101657	0.076219338	0	0	0.00412369
TCGA-BP-4331-01	0.018761064	0	0.008496307	0.159167647	0	0.186467132	0	0.018477647	0.033713178	0	0	0.002001706	0.154540912	0	0.07840602	0.268879128	0.015658915	0	0.048454556	0	0	0.006975789
TCGA-CJ-4638-01	0.025703409	0	0.066998661	0.309363625	0	0.054423638	0	0.040603196	0.154749575	0	0	0.067267069	0.026808789	0.035334001	0.054158425	0.112118971	0.005095017	0	0.047375625	0	0	0
TCGA-BP-5173-01	0.014629762	0	8.00E-04	0.532415596	0	0	0	0.048554939	0.021030067	0.064408552	0	0.03645126	0	0.008684214	0.099156943	0.110489996	0.016912767	0.001788527	0.04471147	0	0	0
TCGA-BP-4167-01	0	0	0.009977959	0.339380742	0	0.074743932	0.013250654	0.028627051	0.070785994	0.034906291	0	0.031997681	0.016513003	0.002887899	0.068493555	0.287686312	0	0	0.020748927	0	0	0
TCGA-B8-A54F-01	0.088760295	0	0.018613061	0.069821066	0	0.157304867	0	0	0	0	0.007457535	0.016425481	0.216164481	0	0.021625921	0.361722092	0	0	0.042105202	0	0	0
TCGA-DV-5568-01	0.028971205	0	0.007549314	0.374816665	0	0	0.010402209	0.033467154	0.051458758	0.001	0	0.013929154	0	0.264515903	0.048568071	0.150230913	0	0	0.013760505	0	0	0.001378345
TCGA-BP-4784-01	0.094374228	0	0.00766191	0	0	0.209828831	0	0	0.018762234	0	0.014789129	0.022192807	0	0.102205733	0.036115091	0.34943337	0	0.054021848	0.090614819	0	0	0
TCGA-BP-4804-01	0.001186486	0.003017765	0.002355424	0.340905979	0	0.034393516	0.017046757	0.019543753	0.045937438	0.04755537	0	0.015011553	0	0.15177248	0.090508596	0.201589367	0	0	0.029175516	0	0	0
TCGA-B2-5641-01	0.029185828	0	0.00421679	0.440184921	0	0	0	0.038979628	0.065521075	0.068316387	0	0.032744818	0.058307077	0.001449178	0.062178341	0.165275813	1.00E-04	0	0.030302321	0	0	0.00325397
TCGA-MM-A84U-01	0.049826619	0	0.023981503	0.119346328	0	0.198777578	0	0.01077463	0.076720909	0	0	0.084575658	0.071930082	0	0.075110612	0.194269688	0.011624925	0	0.083061469	0	0	0
TCGA-BP-5187-01	0.098763839	0	0.009835454	0.279448641	0	0.216284564	0.016709335	0.00918767	0.025666245	0.020251223	0	0	0.019743287	0.012957377	0.14806145	0.121187076	0	0	0.021903839	0	0	0
TCGA-A3-A6NJ-01	0.021908059	0	0.013823331	0.529459455	0	0.016508049	0.025020781	0.02273257	0.040361952	0	0	0.016658486	0.077359495	0	0.116272009	0.091378316	0.004128845	0	0.024388651	0	0	0
TCGA-CJ-4893-01	0.026858426	0	0.011547892	0.450579396	0	0.117882875	0	0.014695709	0.018333362	0.015775027	0	0.045181439	0.018611513	0.017154297	0.099054719	0.089325299	0.014672514	0	0.056425974	0	0	0.003901559
TCGA-CJ-4636-01	0.023864507	0	0.005168881	0.387469507	0	0.084050646	0.002229238	0.008047002	0.030792147	0	0	0.001049426	0.047516461	1.00E-04	0.067576027	0.322625809	0	0	0.018221727	0	0	0.001331929
TCGA-B8-5163-01	0.01721908	0	0.008552459	0.259114683	0	0.170371059	0.014199738	0.017037237	0.063589989	0.038546541	0	0	0.062464968	0	0.082074988	0.253271099	0	0	0.013429989	0	0	1.00E-04
TCGA-DV-5575-01	0.041244997	0	0.005529607	0.257854626	0	0.262599158	0.00184504	0	0.013519104	0.029332821	0	0.019790468	0.030099679	0	0.134000142	0.183993646	0.016312381	0	0	0	0.001850799	0.002027532
TCGA-BP-4174-01	0.008467571	0	5.00E-04	0.124551746	0	0.147914774	0.011097046	0	0.0395939	0.015338794	0	0.022831396	0.064353164	0.033787621	0.078770595	0.303600583	0.023243671	0	0.104138032	0	0	0.021830211
TCGA-CZ-5985-01	0.074975257	0	0.03677697	0.098920827	0	0.249121458	0.014931977	0	0.011965438	0.008000642	0	0.003228514	0.00588467	0.07217805	0.080425856	0.26757763	0.018695794	0	0.053548489	0	0	0.003768429
TCGA-CZ-5468-01	4.00E-04	0	7.00E-04	0.170362624	0	0.142859296	0	0	0.068187656	0	0.01218963	0.032954618	0	0.243868893	0.038049153	0.274639334	0	0	0.011075951	0	0	0.004646914
TCGA-A3-3317-01	0.007000796	0	7.00E-04	0.105251877	0	0.233254314	0.001841984	0.009096737	0.006807367	0.003098401	0	0.026240038	0.031480904	0.031836099	0.140192966	0.308875241	0.020154771	0	0.074120165	0	0	0
TCGA-AK-3451-01	0.012075868	0	4.00E-04	0.36438887	0	0.100049587	0	0.016668093	0.002276816	0.027073376	0	0.021948244	0.026141618	0.020243309	0.041571616	0.222934389	0.075396501	0	0.066867061	0	0	0.001939565
TCGA-B0-4810-01	0.057657778	0	0.013215242	0.370146772	0	0.063526653	0.013758624	0.037921559	0.041358466	0	0	0.085171323	0.033121504	0	0.061822382	0.166275897	0.009046435	0	0.046977366	0	0	0
TCGA-AK-3445-01	0.007910892	0	0.002756115	0.149538204	0	0.248910496	0.013277616	0.012051232	0.06560041	0	0	0.01917779	0.001823394	0.008149746	0.107201782	0.25854447	0.017467748	0	0.085359007	0	0	0.002231099
TCGA-B0-5075-01	0.007367637	0	2.00E-04	0.165432553	0	0.038815177	0.002266123	0.037919757	0.068440672	0	0	0.033580515	0.017642205	0.148304431	0.035495733	0.43445021	0.005975432	0	0	0	0	0.004082521
TCGA-B0-4844-01	0.055685103	0	0.008977516	0.291359849	0	0.175854056	0.01285695	0.026821778	0.038661633	0.013130464	0	0	0.047602034	0.042937098	0.116655861	0.140354434	0	0	0.029103227	0	0	0
TCGA-B0-4842-01	0.012335478	0	0.097884622	0.154573054	0	0.095203883	0	0.018318528	0.149155842	0.014439459	0	0.016685221	0.006315214	0.183717173	0.069307469	0.104960066	0.01199944	0	0.030080386	0	0	0.035024166
TCGA-B0-4693-01	0	0	0.036063843	0.412090657	0	0.062899406	0.022474771	0	0.017985785	0.018824032	0	0.011596342	0.117820125	0	0.127717025	0.13768002	0	0	0.029564071	0	0	0.005283924
TCGA-CZ-4863-01	0.006173229	0	0.002703543	0.596403774	0	0	0.006045272	0.039182578	0.014154369	0.039780186	0	0.041530973	0.005042803	0	0.074981333	0.093370588	0.021146362	0	0.05948499	0	0	0
TCGA-G6-A5PC-01	0.021536875	0	0.018431281	0.572996321	0	0.038264467	0	0.018788864	0.079225963	0	0	0.022815416	0.049030636	0	0.064501847	0.107871896	0	0	0.006536433	0	0	0
TCGA-B0-4703-01	0.026959742	0	0.001565329	0.281135562	0	0.148443065	0.009751804	0.062563772	0.026796184	0	0	0	0.048595043	0.037495335	0.120587693	0.212492708	0	0	0.023613763	0	0	0
TCGA-CJ-4889-01	0.033164245	0.101113692	0.094172172	0.166140733	0	0.20052159	0	0.011384861	0.014665988	0	0	0.011744908	0.00393467	0.031571975	0.098804236	0.173209581	0.019102633	0	0.040468718	0	0	0
TCGA-B2-3924-01	0.01502552	0	0.012335297	0.46847803	0	0	0.029597858	0.032586282	0.025145104	0.116967436	0	0.020594646	0.016974587	0	0.085708151	0.147040746	0.005152981	0	0.023540824	0	0	9.00E-04
TCGA-B8-5553-01	0.124328317	0	0.022189971	0.226591358	0	0.22334977	0.014256188	0	0.016282767	0.013976448	0	0	0.029356868	0	0.091610687	0.189061477	0.01164585	0	0.016167165	0	0	0.021183132
TCGA-A3-3351-01	0	0	0.00147498	0.389976264	0	0.120353026	0	0.021263231	0.02191932	0	0	0.013527145	0.144280315	0	0.098914221	0.16262499	0	0	0.024186087	0	0	0.001480421
TCGA-CZ-4856-01	0.050398278	0	0.011263264	0.291055058	0	0.12383243	0	0.011494559	0.025767965	0.025516097	0	0.041590026	0.010200758	0	0.1205183	0.142238479	0.033729359	0	0.112395425	0	0	0
TCGA-BP-4782-01	0.003088329	0	0.004003906	0.266461929	0	0.084120154	0.015482632	0.01374892	0.033513994	0.015152942	0	0.035037191	0.025758768	0.062291524	0.086510135	0.283735376	0.009312637	0	0.05881001	0	0	0.002971551
TCGA-BP-4162-01	0.009373031	0	0.002098334	0.429589444	0	0.045965363	0	0.049370942	0.008482973	0.04461998	0	0.084547063	0.029308832	0.006182691	0.075329022	0.196031852	0.007965497	0	0.006388136	0	0	0.004746841
TCGA-CJ-4892-01	0	0	0.005214811	0.647332866	0	0	0	0.031466379	0.052863949	0.010763362	0	0.07440629	0.020934017	0	0.045958121	0.074672598	0.004343059	0	0.032044548	0	0	0
TCGA-BP-5183-01	0.017404237	0	0.003800865	0.405845428	0	0.03276992	0	0.063472804	0.055708981	0	0	0.041369912	0.070738805	4.00E-04	0.087516126	0.180535197	0.013190284	0	0.027290849	0	0	0
TCGA-BP-5201-01	0.031304689	0	0.0083271	0.450151983	0	0	0.029497709	0.060278522	0.057874511	0.111093563	0	0.026325122	0.019701713	0	0.097646712	0.092018404	0	3.00E-04	0.015484555	0	0	0
TCGA-CJ-4894-01	0.022032224	0	0.042102571	0.500836876	0	0	0	0.025688866	0.059779685	0.05341987	0	0.040309677	0.051454574	0	0.07452396	0.087974769	0.028710904	0	0.013166023	0	0	0
TCGA-BP-4970-01	0.028540838	0	0.003773348	0.361983834	0	0.169424912	0.009343633	0	0.012194793	0	0	0	0.019496093	0	0.09494443	0.217009818	0.020222672	0	0.055460874	0	0	0.007604753
TCGA-B0-4824-01	0.002851567	0	0.006574274	0.412291893	0	0.116103602	0.008359319	0.031941679	0.044010198	0	0	0.062963742	0.029101496	0	0.099151934	0.118306017	0.02080072	0	0.047543558	0	0	0
TCGA-BP-4771-01	0.00899058	0	0.003405882	0.584938201	0	0.008117008	0	0.042303463	0.066566232	0	0	0.087860576	0.045736587	0	0.068121849	0.074598309	0.005056206	0	0.004305106	0	0	0
TCGA-A3-3370-01	0.005988546	0	0.003131401	0.381267908	0	0.144798432	0.011304098	0.01248851	0.016102534	0.023674775	0	0.028522121	0.035276568	0	0.120223199	0.132897311	0.02228923	0	0.062035368	0	0	0
TCGA-MW-A4EC-01	0	0.016718352	0	0.129037583	0	0.148360351	0	0.016245228	0.024897619	0	0.035064907	0.035621994	0.121868797	0.011988776	0.069659712	0.277038308	0.021355336	0	0.092062163	0	0	1.00E-04
TCGA-B8-4148-01	0.023477828	0	0.008756731	0.527471297	0	0	0	0.060325332	0.012242336	0.01712201	0	0.065186387	0.063224165	0	0.08604343	0.127103028	0.005636084	0	0.003411372	0	0	0
TCGA-CJ-4916-01	0	0	0.009796283	0.531222761	0	0	0	0.04656492	0.039813562	0.079683613	0	0.05143919	0.02014113	0	0.084351048	0.136804273	2.00E-04	0	0	0	0	0
TCGA-A3-3378-01	0.096163559	0	0.013575804	0.099125017	0	0.146027482	0.01427444	0.032872895	0.0190589	0.00507199	0	0.002482741	0.007291882	0	0.08763612	0.328024818	0.002961986	0	0.051545359	0	0	0.093887006
TCGA-BP-4160-01	0.020375189	0	0.003740521	0.52766789	0	0	0.004255608	0.028713467	0	0.077656919	0	0.069973384	0.008361041	0	0.069271502	0.11539059	0.017053314	0	0.055582733	0	1.00E-04	0.001820203
TCGA-CJ-4887-01	0.009599431	0	0.001816666	0.466390448	0	0	0.008483139	0.041658432	0.042738537	0	0	0.03503078	0.0669334	0	0.082151145	0.227876053	0.003988124	0	0.013333846	0	0	0
TCGA-B0-5706-01	0.101773267	0	0.26927232	0.297964332	0	0.070998785	0.048809607	0.039950013	0.026830751	0	0	0.027792554	0.010072766	0.026934665	0.040100819	0.028690243	0	0	0.006705925	0	0	0.004103952
TCGA-BP-4777-01	0.047515754	0	0.013849175	0.429208853	0	0.030247662	0.030991454	0.067872445	0.023743901	0.040888064	0	0.033133698	0.015976662	0.018359389	0.047960583	0.183544303	0.00799637	0	0.005641715	0	0	0.003069973
TCGA-CZ-5463-01	0.00435979	0	0.003480401	0.263750118	0	0.131885502	0	0.001389659	0.025475723	0.053396169	0	0.011762125	0.029649309	0	0.210719179	0.231312119	0	0	0.032344072	0	0	5.00E-04
TCGA-B0-5697-01	0.052617448	0	0.006140516	0.361110799	0	0.077245276	0.010602277	0.019571365	0.053648334	0.014572394	0	0.055218568	0.013169067	0	0.056634506	0.188750749	0.022773476	0	0.058141477	0	0	0.009803748
TCGA-CJ-4641-01	0.040346699	0	0.016935299	0.320390125	0	0.125766706	0	0.038398034	0.045030612	0.012376286	0	0.019344928	0.015442025	0.015858717	0.102087679	0.131215432	0.093573926	0	0.023233531	0	0	0
TCGA-CW-5587-01	0.004011354	0	6.00E-04	0.451575978	0	0	0	0.016329678	0.047988396	0.063704535	0	0.025130909	0.068886787	0	0.093323559	0.194319149	0.007630795	0	0.026459617	0	0	0
TCGA-BP-4173-01	0.010277619	0	0.003495245	0.53355765	0	0.018401546	0.02396177	0.045168135	0.047806149	0.010536152	0	0.011729377	0.102791244	0	0.072535948	0.113789889	0	0	8.00E-04	0	0	0.005148625
TCGA-CJ-4640-01	0.009805147	0	4.00E-04	0.36903811	0	0.10080332	0.015695134	0.006691941	0.015822587	0.032160159	0	0.009248911	0.063905724	0	0.114282078	0.207468714	0.007630291	9.00E-04	0.046186893	0	0	0
TCGA-B0-4817-01	0	0.004368027	0.010878764	0.044438113	0	0.112478107	9.00E-04	0.053848307	0.008991381	0.019032201	0	0.05301517	0	0.057769642	0.036385332	0.083741116	0	0	0.040132267	0	0	0.474053528
TCGA-CZ-5452-01	0.004352351	0	0.024068017	0.546662063	0	0	0	0.071474309	0.072225869	0	0	0.053712464	0.047474805	0	0.051174289	0.128578313	3.00E-04	0	0	0	0	0
TCGA-CZ-4862-01	0.00825952	0	0	0.473463495	0	0.071076256	0	0.011712537	0.039307401	0.02438328	0	0.017508645	0.047502351	0	0.124955174	0.141000278	0.011014373	0	0.029816688	0	0	0
TCGA-B0-5400-01	0.002562418	0	0.005819634	0.200245028	0	0.035053151	0	0.023335901	0.058849001	0.072303511	0	0.086980333	0	0.170082483	0.045390814	0.231222971	0	0	0	0.016630172	0	0.051524584
TCGA-CJ-4637-01	0	0.011529715	0.039571133	0.420223527	0	0	0.022925238	0.067600746	0.060896177	0.06088104	0	0.024859833	0.056952492	0	0.116828651	0.10419083	0.00222706	0	0.011313558	0	0	0
TCGA-DV-5573-01	9.00E-04	0	0.005034974	0.638292549	0	0	0	0.04421505	0.026765034	0.04905264	0	0.060874624	0.023976862	0	0.034065849	0.109656888	0.004953083	0	0.001737567	0	0	4.00E-04
TCGA-A3-3357-01	0.005650637	0	0.00237676	0.231793911	0	0.074933521	0.012020469	0.026371946	0.019805167	0.040625022	0	0.027748784	0.027585035	0	0.028587877	0.407165724	0	0	0.07767194	0	0	0.017627463
TCGA-B8-5164-01	0.01153683	0	0.001134999	0.54816604	0	0.034243675	0.01558017	0.043785719	0.016570442	0	0	0.040818162	0.020780614	0	0.062841349	0.128643298	0.02255134	0	0.046934919	0	0.001379157	0.005033288
TCGA-B0-5709-01	0.072199075	0	0.029480254	0.226134019	0	0.220586066	0.004486961	0.004312395	0.031395155	0	0	0.007461045	0.084322625	0	0.108033101	0.126108285	0.04083652	0	0.044644498	0	0	0
TCGA-B0-5092-01	9.00E-04	0	0.01032674	0.58584089	0	0	0.001	0.058775887	0.0779079	0.021509641	0	0.064655481	0.001765357	0	0.077051948	0.079835945	0.003603828	0	0.016874444	0	0	0
TCGA-CJ-5672-01	0	0	0.013412224	0.547621273	0	0	0	0.02425583	0.081211851	0	0	0.040212739	0.069445319	0	0.055607896	0.13647318	0.010530271	7.00E-04	0.020503758	0	0	0
TCGA-B0-5692-01	0.02505153	0	0.009622567	0.588935532	0	0	0.015134309	0.053029407	0.058297459	0.036860023	0	0.060477226	0.002038037	0	0.069759659	0.028755045	0.01565623	0	0.033589399	0	0	0.002793576
TCGA-B0-4827-01	0.108909892	0	0.137977401	0.220657462	0	0.138825936	0	0.025544809	0.016604962	0	0	0.051270334	0.031178664	0	0.053873892	0.181026596	0	0	0.029434829	0	0	0.004695224
TCGA-AK-3455-01	0.02344242	0	0.075097381	0.594669368	0	0	0	0.040493445	0.044433751	0.110448432	0	0.032290964	0	0	0.053486845	0.018729489	0.004697953	0	0	0.00220995	0	0
TCGA-B8-A54G-01	0	0	0.002644593	0.474701801	0	0	0	0.038069802	0.03508851	0.08932565	0	0.038808979	0.046702767	0	0.058699167	0.165189958	0.041699343	0	0	0.00906943	0	0
TCGA-B8-A54D-01	0.00757955	0	0.003790431	0.476864674	0	0.038442251	0.01271039	0.049070451	0.02976161	0.03226257	0	0.0684386	0.003224063	0	0.04719072	0.194644729	0.007185287	0	0.022300181	0	0	0.006534493
TCGA-CJ-4869-01	0.011002903	0	0.004999972	0.592187975	0	0.052081137	0.009797649	0.035072158	0.067643841	0.01070828	0	0.035948047	0.017622061	0	0.050290043	0.092886621	0.004448148	2.00E-04	0.015078823	0	0	0
TCGA-CZ-4864-01	0	0	0.00331111	0.433237419	0	0.028321706	0	0.055459161	0.024487268	0.008254241	0	0.006088574	0.094963489	0	0.1081878	0.213152297	0	0	0.024536936	0	0	0
TCGA-AK-3429-01	0.011340069	0	0.004556455	0.461676294	0	0.065367181	0.016931242	0.048451898	0.031771586	0.137531353	0	0.015381483	0.001773451	0	0.102911041	0.063934973	0.014221954	0	0.021076046	0	0	0.003074974
TCGA-CJ-5675-01	0.006719472	0	0.004801339	0.623459864	0	0	0.010924917	0.023631395	0.043449267	0.091071555	0	0.036354703	0.006104986	0	0.053164469	0.084394666	0.012505612	0	0.00278744	0	0	6.00E-04
